# Supplementary material for: Image analysis workflows to reveal the spatial organization of cell nuclei and chromosomes
Source: Nucleus. 2022 Nov 29;13(1):277–99. doi: 10.1080/19491034.2022.2144013 (PMC9754023; doi:10.1080/19491034.2022.2144013)
Supplement: Supplemental Material [file KNCL_A_2144013_SM9221.zip]

Archive with 66 entries (42 files):
- Supplemental File 1_Video1_partI/
- Supplemental File 1_Video1_partI/Workflow1-Introduction.mp4
- Supplemental File 1_Video1_partI/Workflow1-Step1.mp4
- Supplemental File 1_Video1_partI/Workflow1-Step2.mp4
- Supplemental File 1_Video1_partI/Workflow1-Step3.mp4
- Supplemental File 1_Video1_partII/
- Supplemental File 1_Video1_partII/Workflow1-Step4.mp4
- Supplemental File 1_Video1_partIII/
- Supplemental File 1_Video1_partIII/Workflow1-Step5.mp4
- Supplemental File 1_Video1_partIII/Workflow1-Step6.mp4
- Supplemental File 1_Video1_partIII/Workflow1-Step7.mp4
- Supplemental File 1_Video1_partIII/Workflow1-Tips_for_DataVizualisation.mp4
- Supplemental File 1_Video1_partIII/Workflow1-z-Acknowledgments.mp4
- Supplemental File 2 Text and Table/
- Supplemental File 2 Text and Table/Supplemental File 2 - Text_and_Table/
- Supplemental File 2 Text and Table/Supplemental File 2 - Text_and_Table/Workflow 2-Table.xlsx
- Supplemental File 2 Text and Table/Supplemental File 2 - Text_and_Table/Workflow 2-Text.docx
- Supplemental File 3 Text and Table/
- Supplemental File 3 Text and Table/Supplemental File 3 - Text_and_Table/
- Supplemental File 3 Text and Table/Supplemental File 3 - Text_and_Table/Workflow 3-Table.xlsx
- Supplemental File 3 Text and Table/Supplemental File 3 - Text_and_Table/Workflow 3-Text.docx
- Supplemental File 4 Text and Table/
- Supplemental File 4 Text and Table/Supplemental File 4 - Text_and_Table/
- Supplemental File 4 Text and Table/Supplemental File 4 - Text_and_Table/.imaris_cache/
- Supplemental File 4 Text and Table/Supplemental File 4 - Text_and_Table/.imaris_cache/Image 4a.ims/
- Supplemental File 4 Text and Table/Supplemental File 4 - Text_and_Table/.imaris_cache/Image 4a.ims/info.xml
- Supplemental File 4 Text and Table/Supplemental File 4 - Text_and_Table/.imaris_cache/Image 4a.ims/meta_0.xml
- Supplemental File 4 Text and Table/Supplemental File 4 - Text_and_Table/.imaris_cache/Image 4a.ims/thumb_256_0.jpg
- Supplemental File 4 Text and Table/Supplemental File 4 - Text_and_Table/.imaris_cache/image 4b.ims/
- Supplemental File 4 Text and Table/Supplemental File 4 - Text_and_Table/.imaris_cache/image 4b.ims/info.xml
- Supplemental File 4 Text and Table/Supplemental File 4 - Text_and_Table/.imaris_cache/image 4b.ims/meta_0.xml
- Supplemental File 4 Text and Table/Supplemental File 4 - Text_and_Table/.imaris_cache/image 4b.ims/thumb_256_0.jpg
- Supplemental File 4 Text and Table/Supplemental File 4 - Text_and_Table/Workflow 4-Table.xlsx
- Supplemental File 4 Text and Table/Supplemental File 4 - Text_and_Table/Workflow 4-Text.docx
- Supplemental File 5 Text and Table/
- Supplemental File 5 Text and Table/Supplemental File 5 - Text_and_Table/
- Supplemental File 5 Text and Table/Supplemental File 5 - Text_and_Table/.imaris_cache/
- Supplemental File 5 Text and Table/Supplemental File 5 - Text_and_Table/.imaris_cache/Image5.ims/
- Supplemental File 5 Text and Table/Supplemental File 5 - Text_and_Table/.imaris_cache/Image5.ims/info.xml
- Supplemental File 5 Text and Table/Supplemental File 5 - Text_and_Table/.imaris_cache/Image5.ims/meta_0.xml
- Supplemental File 5 Text and Table/Supplemental File 5 - Text_and_Table/.imaris_cache/Image5.ims/thumb_256_0.jpg
- Supplemental File 5 Text and Table/Supplemental File 5 - Text_and_Table/Video 1.mp4
- Supplemental File 5 Text and Table/Supplemental File 5 - Text_and_Table/Workflow 5-Table.xlsx
- Supplemental File 5 Text and Table/Supplemental File 5 - Text_and_Table/Workflow 5-Text.docx
- Supplemental File 6 Text and Table/
- Supplemental File 6 Text and Table/Supplemental File 6 - Text_and_Table/
- Supplemental File 6 Text and Table/Supplemental File 6 - Text_and_Table/.imaris_cache/
- Supplemental File 6 Text and Table/Supplemental File 6 - Text_and_Table/.imaris_cache/image6a_type I.ims/
- Supplemental File 6 Text and Table/Supplemental File 6 - Text_and_Table/.imaris_cache/image6a_type I.ims/info.xml
- Supplemental File 6 Text and Table/Supplemental File 6 - Text_and_Table/.imaris_cache/image6a_type I.ims/meta_0.xml
- Supplemental File 6 Text and Table/Supplemental File 6 - Text_and_Table/.imaris_cache/image6a_type I.ims/thumb_256_0.jpg
- Supplemental File 6 Text and Table/Supplemental File 6 - Text_and_Table/.imaris_cache/image6b.ims/
- Supplemental File 6 Text and Table/Supplemental File 6 - Text_and_Table/.imaris_cache/image6b.ims/info.xml
- Supplemental File 6 Text and Table/Supplemental File 6 - Text_and_Table/.imaris_cache/image6b.ims/meta_0.xml
- Supplemental File 6 Text and Table/Supplemental File 6 - Text_and_Table/.imaris_cache/image6b.ims/thumb_256_0.jpg
- Supplemental File 6 Text and Table/Supplemental File 6 - Text_and_Table/.imaris_cache/image6b_type II.ims/
- Supplemental File 6 Text and Table/Supplemental File 6 - Text_and_Table/.imaris_cache/image6b_type II.ims/info.xml
- Supplemental File 6 Text and Table/Supplemental File 6 - Text_and_Table/.imaris_cache/image6b_type II.ims/meta_0.xml
- Supplemental File 6 Text and Table/Supplemental File 6 - Text_and_Table/.imaris_cache/image6b_type II.ims/thumb_256_0.jpg
- Supplemental File 6 Text and Table/Supplemental File 6 - Text_and_Table/Workflow 6 -Text.docx
- Supplemental File 6 Text and Table/Supplemental File 6 - Text_and_Table/Workflow 6-Table.xlsx
- Supplemental File 7 Text and Table/
- Supplemental File 7 Text and Table/Supplemental File 7 - Text_and_Table/
- Supplemental File 7 Text and Table/Supplemental File 7 - Text_and_Table/Workflow 7-Table.xlsx
- Supplemental File 7 Text and Table/Supplemental File 7 - Text_and_Table/Workflow 7-Text.docx
- Supplemental_File_1_DataViz_Guidelines.pdf
