# Supplementary material for: Image analysis workflows to reveal the spatial organization of cell nuclei and chromosomes
Source: Nucleus. 2022 Nov 29;13(1):277–99. doi: 10.1080/19491034.2022.2144013 (PMC9754023; doi:10.1080/19491034.2022.2144013)
Supplement: Supplemental Material [file KNCL_A_2144013_SM9221.zip › Supplemental File 2 Text and Table/Supplemental File 2 - Text_and_Table/Workflow 2-Table.xlsx]

## Sheet: Workflow8
Step	Name	Imaris Function	Parameters for demo image	Tips and troubleshooting for other images
Step 1	NP-GFP segmentation	Surface, automatic	● smoothing factor = default ( 0.2µm for thed demo image) ● background substraction (local contrast) = 0.3um ● quality (intensity) threshold = user defined to best capture the domain, 0.8 in this example	● the surface may show a few invaginations towards the center of the nucleus, due to residual signal at moderate intensity. These invaginations are problematic as it will lead to the segmentation of clusters which are not located at the periphery. Those can be manually filtered by distance (see step 4b). If the invaginations are too mportant, the creation threshold may be adjusted. Alternatively,…
Step 2	Create a positional reference at the center of the nucleus	● Surface, Center of Mass to Spot	(i) manual creation ● Select NE surface /Statistics/Detailed/Specific Values/ ‘Center of homogeneous Mass' : X=3,77, Y=3,51 and Z=3,97 ● Create a new Spot: Select Spot Tool /Skip automatic creation, edit manually/Shif+Maj & left click ● Position the new spot at X of (XYZ=0,2µm) at the center of mass by entering the above value for X, Y and Z (ii) automatic creation (requires link to Matlab plugin…	● Alternatively, the "Center of Mass to Spot" pluggin that requires Matlabcan be used. It takes up to 20sec for Matlab to starts, thus click only once and wait. A Matlab pop-up window will ask the enter the radius of the spot. Enter 1. This creates a large spot object. change the size in the spot/settings ● make sure to select the option 'object-object statistics' at creation (1 page)
		● Reference Frame	● Create a Reference Frame object ● place the reference frame manually over the newly created spot at the center of mass of the nucleus (manual docking - mind future versions that may have an automatic docking)	● the manual docking is a little cumbersome especially the first time. Make sure to rotate in every dimension to verify the position
Step 3	3D masking	● Masked Surface (from step 1)	● Select NE surface / Edit / Mask all ● Select 'Duplicate channel before applying mask' ● set voxels outside to surface to zero: this will create a new masked channel to be used in the subsequent steps
Step 4	NE-RFP cluster segmentation	●Growing Spots	● use the above masked channel ● Select Spot Tool /smoth factor = 0,2µm; Background substraction =0,300µm ● quality threshold = 0.8 (permissive; data are filtered at later stage) ● growth method: absolute intensity, threshold=default value	● make sure to select the option 'object-object statistics' at creation (1 page) ● the spot creation can be completed without classification in which case the corresponding step is skipped (make sure to remove the automatically proposed 'Set1' category). This allows to explore the data without a priori selection
Step 5		●Spot, classification	(1) create classes ● Either during the creation process or in Spot/Creation/Recompute classification ● Select 'position z Reference frame' ● Add a class using the '+' button ● Adjust the threshold defining the classes on the histogram. In this example, the middle class capture spots from -2 till +2 um. ● complete the creation wizzard. Return to the Classification/Label tab of the spot object, ren…	● depending on images, the range capturing the apical and median parts of the nucleus have to be adjusted. For instance, define these categories as top and bottom quartile for all nuclei and adjust the absolute distance value for each nucleus, for which the length can be read on the image (Careful, the xy surface diameter reflects the thickness rather than the radius , in our case, because of its…
		●Spot, Filter	(2) remove outliers ● Spot/Filter tab - select the best variable distinguishing the outliers, in this example, average distance to top 9 neighbours ● Select the outliers on the histogram ● Spot/Edit tab, delete	● verify the possible outliers by inspecting the image in 3D ● outlier spots can also be selected manually and deleted (Spot/Edit/delete)
		●Spot, Filter	(3) select biologically relevant sizes ● Spot/Filter tab - select the best variable distinguishing the outliers, in this example, average distance to top 9 neighbours ● Select the outliers on the histogram ● Spot/Edit tab, delete
		●Spot, Mask	(4) verify the fraction of signal captured by spots ● use the spot object to create a mask (voxel outside surface =0, duplicate channel-> Ch=3) ● read Intensity Sum in the surface object (statistics/detailed/specific value) of Ch=2 (signal in the surface) and Ch=3 (signal in the spots) -> calculate the ratio	● in our example, the spots capture ca 70% of the signal in the surface. Iterative segmentation did not significantly improve the capture efficiency, likely because the remaining signal is diffuse. ● iterative segmentation can sometimes improve the signal capture efficiency, see Workflow 1
Step 6	Data selection and export for customised analysis	●Statistics	● Chose the statistics of interest to be exported in the Preferences (Spots, Surface) ● Make sure the objects have a consistent name throughout the images (mind capitals, space and hyphens) ● Make sure the function 'Object-Object' statistics is active for all objects ● Delete transiently created channels (mask) ● Create an object folder (tab of Imaris object) , place all objects for which you wan…
Step 7	Data Vizualisation	●ImarisVantage ●R	● plot statistics for one image using ImarisVantage on the curently opened image - or, ● plot statistics for several images using ImarisVantage by selecting the target images in Arena and select 'New plot' (Tab menu) ● or, plot statistics, native and normalised using DataViz (see Workflow 1, Video 2)	● make sure the objects have the same name, mind the letering and space ● select only the statistics you want to analyse - verify all have been exported ● give short names/identifiers to your image to facilitate the downstream steps (concatenation of all datasets for a single dataframe for plotting)
