# Supplementary material for: Image analysis workflows to reveal the spatial organization of cell nuclei and chromosomes
Source: Nucleus. 2022 Nov 29;13(1):277–99. doi: 10.1080/19491034.2022.2144013 (PMC9754023; doi:10.1080/19491034.2022.2144013)
Supplement: Supplemental Material [file KNCL_A_2144013_SM9221.zip › Supplemental File 3 Text and Table/Supplemental File 3 - Text_and_Table/Workflow 3-Table.xlsx]

## Sheet: Workflow3 _ Image 3b
Step	Name	Imaris Function	Parameters for demo image	Tips and troubleshooting for other images
Step 1	Deconvolution (optional)		skipped for this image
Step 2	Chromosomes segmentation and mask		skipped for this image
Step 3	Synaptonemal complex (SC) segmentation	Surface
Step 3a	create surface	Surface	● select the ZYP1 channel (Ch=3) ● surface grain size automatic (0.0794 µm) ● background substraction, diameter of largest sphere: 0.4 µm (estimated diameter of the SC, measured in the slice viewing mode) ● Quality threshold: adjust the lowest threshold value to 200
Step 3b	mask channel	Surface/Edit/mask	● In the Surface created in 3a, go to Edit Tab, chose Mask all ● select the HEI10 channel ● duplicate channel, set voxel outside to surface to: 0
Step 4	HEI10 segmentation	Spots
Step4a	create spots	Spot	● Use the masked HEI10 channel (Ch=5) ● Activate the options 'Classify objects' and 'object-object statistics' ● Start spot size = 220nm - as estimated on a few spots in the slice view mode ● PSF/estimated elongation along z axis = 880nm - as estimated on a few spots in the slice mode ● Background substraction, largest sphere diameter=400nm ● Quality threshold = 1 (permissive threshold; the data …
Step4b	classify spots (optional)	Spot/Classification	● Create three classes following the wizzard . Selecting Intensity Sum Ch=5 creates two classes by default. Add a third one. Finish the spot creation which now has three classes (A, B, C) ● Customize the classification based on filters, once spot creation is completed: - in the filter tab, chose Intensity Sum Ch=5 (HEI10 channel masked with ZYP1 surface) - select the top 2% spots (above 1.94e6) -…
Step 5	Data visualization	ImarisVantage	● Select the plot type (1D=BoxPlot; 2D=Scatter Plot) and variables to plot; mind the channel related to the spots or the surface ● In the example shown Figure 3h, the Intensity Sum Ch=5 (HEI10 masked channel, image 3b) was plotted for all three classes

## Sheet: Workflow3 _ Image 3a
Step	Name	Imaris Function	Parameters for demo image	Tips and troubleshooting for other images
Step 1	Deconvolution		● select the channel to deconvolve ●Deconolution parameter: o standard, o Robust (iretative) o max 10 interation ● Acquisition parameter: o Imaging modality: Laser scanning confocal o Wavelength of choice o Enter the image pinhole radius (36um for this study) - thi sinformation is found in the raw file o Enter lens magnification ( 63X APO for this study) o Enter Lens NA (depends on the lens, here…
Step 2	Chromosomes segmentation
Step 2a		Surface	● select the DAPI channel ● smoothing detail = 0.2 µm ● no background substraction ● Quality threshold: adjust lower threshold to 800
Step 2b		Surface/Edit/mask	● In the Surface created in step 2a, go to Edit Tab, chose Mask all ● select the DAPI channel ● duplicate channel, set voxel outside to surface to: 0 ● repeat the procedure for all channels
Step 3	Synaptonemal complex (SC) segmentation
Step 3a	create ASY 1 surface	Surface	● select the masked ASY1 channel from step 2b ● smoothing details =default value ● background substraction, diameter of largest sphere: 0.5 µm (estimated diameter of the SC, measured in the slice viewing mode) ● Quality threshold: adjust the lowest threshold value to 800
Step 3b	create ZYP 1 surface	Surface	● select the masked ZYP1 channel from step 2b ● smoothing details =default value ● background substraction, diameter of largest sphere: 0.4 µm (estimated diameter of the SC, measured in the slice viewing mode) ● Quality threshold: adjust the lowest threshold value to 200
Step 4	DMC1 segmentation	Spot
Step4a	create spots	Spot	● Use the masked DMC1 channel from step 2b ● Activate the options 'Classify objects' and 'object-object statistics' ● Start spot size = 250nm - as estimated on a few spots in the slice view mode ● PSF/estimated elongation along z axis = 500nm (z-step size in this image) ● No Background substraction ● Quality threshold = 1 (permissive threshold; the data are filtered at later stage)
Step4b	classify spots (optional)	Spot/Classification	● At the classification step, the wizzard proposes two classes. Add a third one ● Select Intensity Sum Ch=2 (DMC1) ● Keep the default partitioning (can be adjusted any time after spot creation)
Step 5	Data visualization	ImarisVantage	● Select the plot type (1D=BoxPlot; 2D=Scatter Plot) and variables to plot; mind the channel related to the spots or the surface ● In the example shown Figure 3h, the Intensity Sum Ch=5 (HEI10 masked channel, image 3b) was plotted for all three classes
