# Supplementary material for: Image analysis workflows to reveal the spatial organization of cell nuclei and chromosomes
Source: Nucleus. 2022 Nov 29;13(1):277–99. doi: 10.1080/19491034.2022.2144013 (PMC9754023; doi:10.1080/19491034.2022.2144013)
Supplement: Supplemental Material [file KNCL_A_2144013_SM9221.zip › Supplemental File 4 Text and Table/Supplemental File 4 - Text_and_Table/.imaris_cache/Image 4a.ims/meta_0.xml]

<?xml version = "1.0" encoding = "UTF-8"?>
<MetaData>
  <NumberOfImages>1</NumberOfImages>
  <Image mIndex="0">
    <BaseFileConverter>ImarisConvert</BaseFileConverter>
    <BaseDescription>Bitplane: Imaris 5.5</BaseDescription>
    <BaseDimension>512 512 78 2 1</BaseDimension>
    <BaseFileExtension>ims</BaseFileExtension>
    <BaseNumberOfDataSets>1</BaseNumberOfDataSets>
    <BaseHasSettings>true</BaseHasSettings>
    <BaseForcedVoxelSize>0.000 0.000 0.000</BaseForcedVoxelSize>
    <ImplSeriesConfigurable>false</ImplSeriesConfigurable>
    <ImplActiveDataSetIndex>0</ImplActiveDataSetIndex>
    <ImplActiveResolutionLevel>0</ImplActiveResolutionLevel>
    <ImplDataBlockNumberOfVoxels>524288</ImplDataBlockNumberOfVoxels>
    <ImplDataBlockSizeV>256 64 32 1 1</ImplDataBlockSizeV>
    <ImplDataSizeV>512 512 78 2 1</ImplDataSizeV>
    <ImplDataType>UInt8</ImplDataType>
    <ImplDimensionSequence>0 1 2 3 4</ImplDimensionSequence>
    <ImplExtendMax>18.062 18.062 11.641</ImplExtendMax>
    <ImplExtendMin>-0.018 -0.018 -0.075</ImplExtendMin>
    <ImplMergeImages>false</ImplMergeImages>
    <ImplNumberOfDataBlocks>96</ImplNumberOfDataBlocks>
    <ImplNumberOfDataSets>1</ImplNumberOfDataSets>
    <ImplNumberOfResolutions>3</ImplNumberOfResolutions>
    <ImplReaderDescription>Bitplane: Imaris 5.5</ImplReaderDescription>
    <ImplReaderExtension>ims</ImplReaderExtension>
    <ImplNaNCheckStatus>false</ImplNaNCheckStatus>
    <ImplParameters><![CDATA[[Channel 0]
Name = DNA 
[Channel 1]
Name = GFP
[Image]
Description = ICS file
ExtMax0 = 18.0616
ExtMax1 = 18.0616
ExtMax2 = 11.6408
ExtMin0 = -0.0176555
ExtMin1 = -0.0176555
ExtMin2 = -0.075102
Filename = Z:\data\k.kalyanikrish\STED\to celia\KK13_1.2000_CHC1-YFP_3Series002.ics
LensPower = 
ManufactorModel = unknown
ManufactorType = LSM
MicroscopeModality = 
Name = KK13_1.2000_CHC1-YFP_3Series002
NumericalAperture = 1.300
OriginalFormat = Nikon: Image Cytometry Standard ICS
OriginalFormatFileIOVersion = ImarisFileIO x64 9.7.2
RecordingDate = 2021-07-16 19:30:25.000
ResampleDimensionX = true
ResampleDimensionY = true
ResampleDimensionZ = true
Unit = um
X = 512
Y = 512
Z = 78
[ImarisDataSet]
Creator = Imaris x64
NumberOfImages = 1
Version = 9.9
[Log]
Entries = 0
]]>
</ImplParameters>
    <ImplSeriesFileValid>false</ImplSeriesFileValid>
  </Image>
  <Objects>
  <Object Name="Nuclear speckles">
    <Type>Spots</Type>
    <Id>200001</Id>
    <CreatorName>Surpass</CreatorName>
    <CreationParamters>&lt;bpPointsCreationParameters mFormatVersion=&quot;9.8&quot; mEnableRegionOfInterest=&quot;false&quot; mEnableRegionGrowing=&quot;false&quot; mEnableTracking=&quot;false&quot; mEnableClassify=&quot;false&quot; mProcessEntireImage=&quot;false&quot; mSourceImageIndex=&quot;0&quot; mSourceChannelIndex=&quot;1&quot; mEstimatedDiameter=&quot;0.320000 0.320000 0.320000&quot; mBackgroundSubtraction=&quot;true&quot; mRegionGrowingType=&quot;eLocalContrast&quot; mRegionGrowingAutomaticTreshold=&quot;true&quot; mRegionGrowingManualThreshold=&quot;0&quot; mRegionGrowingDiameter=&quot;eDiameterFromVolume&quot; mCreateRegionChannel=&quot;false&quot; mEnableShortestDistance=&quot;true&quot; mSpotBaseColor=&quot;1 1 1&quot; mTrackBaseColor=&quot;1 1 1&quot;&gt;
&lt;bpRegionOfInterestContainer&gt;
&lt;/bpRegionOfInterestContainer&gt;
&lt;mSpotFilter&gt;
&lt;bpStatisticsFilter mLowerThresholdEnable=&quot;true&quot; mLowerThresholdManual=&quot;true&quot; mLowerThresholdManualInitToAuto=&quot;false&quot; mLowerThresholdManualValue=&quot;1.04194&quot; mUpperThresholdEnable=&quot;false&quot; mUpperThresholdManual=&quot;false&quot; mUpperThresholdManualInitToAuto=&quot;false&quot; mUpperThresholdManualValue=&quot;1&quot; mSelectHigh=&quot;true&quot; mManualThreshold=&quot;true&quot; mManualThresholdValue=&quot;1.042&quot; mInitManualThresholdToAuto=&quot;false&quot;&gt;
  &lt;bpStatisticsValueType mName=&quot;Quality&quot; mUnit=&quot;&quot; mFactors=&quot;0&quot;/&gt;
&lt;/bpStatisticsFilter&gt;
&lt;/mSpotFilter&gt;
&lt;bpObjectTrackingAlgorithmParameters TrackAlgoName=&quot;Autoregressive Motion&quot; mFillGapEnable=&quot;false&quot; mReferenceFramesId=&quot;0&quot;&gt;
&lt;ObjectTrackingAlgorithmLinearAsignment MaxGapSize=&quot;3&quot; MaxDistance=&quot;-1&quot;/&gt;
&lt;/bpObjectTrackingAlgorithmParameters&gt;
&lt;mTrackFilter&gt;
&lt;bpStatisticsFilter mLowerThresholdEnable=&quot;true&quot; mLowerThresholdManual=&quot;true&quot; mLowerThresholdManualInitToAuto=&quot;false&quot; mLowerThresholdManualValue=&quot;2.5&quot; mUpperThresholdEnable=&quot;false&quot; mUpperThresholdManual=&quot;false&quot; mUpperThresholdManualInitToAuto=&quot;true&quot; mUpperThresholdManualValue=&quot;1&quot; mSelectHigh=&quot;true&quot; mManualThreshold=&quot;true&quot; mManualThresholdValue=&quot;2.500&quot; mInitManualThresholdToAuto=&quot;false&quot;&gt;
  &lt;bpStatisticsValueType mName=&quot;Track Duration Steps&quot; mUnit=&quot;&quot; mFactors=&quot;0&quot;/&gt;
&lt;/bpStatisticsFilter&gt;
&lt;/mTrackFilter&gt;
&lt;mPointsClassificationParameters mCategory=&quot;Spot&quot;/&gt;
&lt;mPointsEventParameters mCategory=&quot;Spot&quot;/&gt;
&lt;/bpPointsCreationParameters&gt;
</CreationParamters>
  </Object>
  <Object Name="Nucleus">
    <Type>MegaSurfaces</Type>
    <Id>700001</Id>
    <CreatorName>Surpass</CreatorName>
    <CreationParamters>&lt;bpSurfacesCreationParameters mFormatVersion=&quot;9.8&quot; mEnableRegionOfInterest=&quot;false&quot; mProcessEntireImage=&quot;false&quot; mEnableRegionGrowing=&quot;false&quot; mEnableTracking=&quot;false&quot; mEnableClassify=&quot;false&quot; mSourceImageIndex=&quot;0&quot; mSourceChannelIndex=&quot;0&quot; mEnableSmooth=&quot;true&quot; mSurfaceGrainSize=&quot;0.14&quot; mEnableEliminateBackground=&quot;false&quot; mDiameterOfLargestSphere=&quot;0.264833&quot; mEnableAutomaticThreshold=&quot;false&quot; mManualThresholdValue=&quot;5.37757&quot; mActiveThreshold=&quot;true&quot; mEnableAutomaticThresholdB=&quot;true&quot; mManualThresholdValueB=&quot;104.072&quot; mActiveThresholdB=&quot;false&quot; mRegionGrowingEstimatedDiameter=&quot;0.35311&quot; mRegionGrowingBackgroundSubtraction=&quot;true&quot; mRegionGrowingMorphologicalSplit=&quot;false&quot; mEnableShortestDistance=&quot;true&quot; mSurfacesBaseColor=&quot;1 1 1&quot; mTrackBaseColor=&quot;1 1 1&quot;&gt;
&lt;bpRegionOfInterestContainer&gt;
&lt;bpRegionOfInterest mMinXYZ=&quot;0 0 0&quot; mMaxXYZ=&quot;511 511 77&quot; mMinT=&quot;0&quot; mMaxT=&quot;0&quot; mName=&quot;Region of Interest 1&quot; mActive=&quot;true&quot; mSelected=&quot;false&quot;/&gt;
&lt;/bpRegionOfInterestContainer&gt;
&lt;mRegionGrowingFilter&gt;
&lt;bpStatisticsFilter mLowerThresholdEnable=&quot;true&quot; mLowerThresholdManual=&quot;false&quot; mLowerThresholdManualInitToAuto=&quot;true&quot; mLowerThresholdManualValue=&quot;0&quot; mUpperThresholdEnable=&quot;false&quot; mUpperThresholdManual=&quot;false&quot; mUpperThresholdManualInitToAuto=&quot;true&quot; mUpperThresholdManualValue=&quot;1&quot; mSelectHigh=&quot;true&quot; mManualThreshold=&quot;false&quot; mManualThresholdValue=&quot;0.000&quot; mInitManualThresholdToAuto=&quot;true&quot;&gt;
  &lt;bpStatisticsValueType mName=&quot;Quality&quot; mUnit=&quot;&quot; mFactors=&quot;0&quot;/&gt;
&lt;/bpStatisticsFilter&gt;
&lt;/mRegionGrowingFilter&gt;
&lt;mSurfacesFilter&gt;
&lt;bpStatisticsFilter mLowerThresholdEnable=&quot;true&quot; mLowerThresholdManual=&quot;true&quot; mLowerThresholdManualInitToAuto=&quot;false&quot; mLowerThresholdManualValue=&quot;10&quot; mUpperThresholdEnable=&quot;false&quot; mUpperThresholdManual=&quot;false&quot; mUpperThresholdManualInitToAuto=&quot;false&quot; mUpperThresholdManualValue=&quot;3.01641&quot; mSelectHigh=&quot;true&quot; mManualThreshold=&quot;true&quot; mManualThresholdValue=&quot;10.000&quot; mInitManualThresholdToAuto=&quot;false&quot;&gt;
  &lt;bpStatisticsValueType mName=&quot;Number of Voxels&quot; mUnit=&quot;&quot; mFactors=&quot;1&quot; mFactorName0=&quot;Image&quot; mFactorLevel0=&quot;Image 1&quot;/&gt;
&lt;/bpStatisticsFilter&gt;
&lt;/mSurfacesFilter&gt;
&lt;bpObjectTrackingAlgorithmParameters TrackAlgoName=&quot;Autoregressive Motion&quot; mFillGapEnable=&quot;false&quot; mReferenceFramesId=&quot;0&quot;&gt;
&lt;ObjectTrackingAlgorithmLinearAsignment MaxGapSize=&quot;3&quot; MaxDistance=&quot;-1&quot;/&gt;
&lt;/bpObjectTrackingAlgorithmParameters&gt;
&lt;mTrackFilter&gt;
&lt;bpStatisticsFilter mLowerThresholdEnable=&quot;true&quot; mLowerThresholdManual=&quot;true&quot; mLowerThresholdManualInitToAuto=&quot;false&quot; mLowerThresholdManualValue=&quot;2.5&quot; mUpperThresholdEnable=&quot;false&quot; mUpperThresholdManual=&quot;false&quot; mUpperThresholdManualInitToAuto=&quot;true&quot; mUpperThresholdManualValue=&quot;1&quot; mSelectHigh=&quot;true&quot; mManualThreshold=&quot;true&quot; mManualThresholdValue=&quot;2.500&quot; mInitManualThresholdToAuto=&quot;false&quot;&gt;
  &lt;bpStatisticsValueType mName=&quot;Track Duration Steps&quot; mUnit=&quot;&quot; mFactors=&quot;0&quot;/&gt;
&lt;/bpStatisticsFilter&gt;
&lt;/mTrackFilter&gt;
&lt;mSurfacesClassificationParameters mCategory=&quot;Surface&quot;/&gt;
&lt;mSurfacesEventParameters mCategory=&quot;Surface&quot;/&gt;
&lt;/bpSurfacesCreationParameters&gt;
</CreationParamters>
  </Object>
  <Object Name="Chromocenters">
    <Type>MegaSurfaces</Type>
    <Id>700002</Id>
    <CreatorName>Surpass</CreatorName>
    <CreationParamters>&lt;bpSurfacesCreationParameters mFormatVersion=&quot;9.8&quot; mEnableRegionOfInterest=&quot;false&quot; mProcessEntireImage=&quot;false&quot; mEnableRegionGrowing=&quot;false&quot; mEnableTracking=&quot;false&quot; mEnableClassify=&quot;false&quot; mSourceImageIndex=&quot;0&quot; mSourceChannelIndex=&quot;2&quot; mEnableSmooth=&quot;true&quot; mSurfaceGrainSize=&quot;0.15&quot; mEnableEliminateBackground=&quot;true&quot; mDiameterOfLargestSphere=&quot;0.8&quot; mEnableAutomaticThreshold=&quot;false&quot; mManualThresholdValue=&quot;29.0231&quot; mActiveThreshold=&quot;true&quot; mEnableAutomaticThresholdB=&quot;true&quot; mManualThresholdValueB=&quot;77.9599&quot; mActiveThresholdB=&quot;false&quot; mRegionGrowingEstimatedDiameter=&quot;0.35311&quot; mRegionGrowingBackgroundSubtraction=&quot;true&quot; mRegionGrowingMorphologicalSplit=&quot;false&quot; mEnableShortestDistance=&quot;true&quot; mSurfacesBaseColor=&quot;1 1 1&quot; mTrackBaseColor=&quot;1 1 1&quot;&gt;
&lt;bpRegionOfInterestContainer&gt;
&lt;bpRegionOfInterest mMinXYZ=&quot;0 0 0&quot; mMaxXYZ=&quot;511 511 77&quot; mMinT=&quot;0&quot; mMaxT=&quot;0&quot; mName=&quot;Region of Interest 1&quot; mActive=&quot;true&quot; mSelected=&quot;false&quot;/&gt;
&lt;/bpRegionOfInterestContainer&gt;
&lt;mRegionGrowingFilter&gt;
&lt;bpStatisticsFilter mLowerThresholdEnable=&quot;true&quot; mLowerThresholdManual=&quot;false&quot; mLowerThresholdManualInitToAuto=&quot;true&quot; mLowerThresholdManualValue=&quot;0&quot; mUpperThresholdEnable=&quot;false&quot; mUpperThresholdManual=&quot;false&quot; mUpperThresholdManualInitToAuto=&quot;true&quot; mUpperThresholdManualValue=&quot;1&quot; mSelectHigh=&quot;true&quot; mManualThreshold=&quot;false&quot; mManualThresholdValue=&quot;0.000&quot; mInitManualThresholdToAuto=&quot;true&quot;&gt;
  &lt;bpStatisticsValueType mName=&quot;Quality&quot; mUnit=&quot;&quot; mFactors=&quot;0&quot;/&gt;
&lt;/bpStatisticsFilter&gt;
&lt;/mRegionGrowingFilter&gt;
&lt;mSurfacesFilter&gt;
&lt;bpStatisticsFilter mLowerThresholdEnable=&quot;true&quot; mLowerThresholdManual=&quot;true&quot; mLowerThresholdManualInitToAuto=&quot;false&quot; mLowerThresholdManualValue=&quot;0.5&quot; mUpperThresholdEnable=&quot;false&quot; mUpperThresholdManual=&quot;false&quot; mUpperThresholdManualInitToAuto=&quot;false&quot; mUpperThresholdManualValue=&quot;1&quot; mSelectHigh=&quot;true&quot; mManualThreshold=&quot;true&quot; mManualThresholdValue=&quot;0.500&quot; mInitManualThresholdToAuto=&quot;false&quot;&gt;
  &lt;bpStatisticsValueType mName=&quot;Area&quot; mUnit=&quot;um^2&quot; mFactors=&quot;0&quot;/&gt;
&lt;/bpStatisticsFilter&gt;
&lt;/mSurfacesFilter&gt;
&lt;bpObjectTrackingAlgorithmParameters TrackAlgoName=&quot;Autoregressive Motion&quot; mFillGapEnable=&quot;false&quot; mReferenceFramesId=&quot;0&quot;&gt;
&lt;ObjectTrackingAlgorithmLinearAsignment MaxGapSize=&quot;3&quot; MaxDistance=&quot;-1&quot;/&gt;
&lt;/bpObjectTrackingAlgorithmParameters&gt;
&lt;mTrackFilter&gt;
&lt;bpStatisticsFilter mLowerThresholdEnable=&quot;true&quot; mLowerThresholdManual=&quot;true&quot; mLowerThresholdManualInitToAuto=&quot;false&quot; mLowerThresholdManualValue=&quot;2.5&quot; mUpperThresholdEnable=&quot;false&quot; mUpperThresholdManual=&quot;false&quot; mUpperThresholdManualInitToAuto=&quot;true&quot; mUpperThresholdManualValue=&quot;1&quot; mSelectHigh=&quot;true&quot; mManualThreshold=&quot;true&quot; mManualThresholdValue=&quot;2.500&quot; mInitManualThresholdToAuto=&quot;false&quot;&gt;
  &lt;bpStatisticsValueType mName=&quot;Track Duration Steps&quot; mUnit=&quot;&quot; mFactors=&quot;0&quot;/&gt;
&lt;/bpStatisticsFilter&gt;
&lt;/mTrackFilter&gt;
&lt;mSurfacesClassificationParameters mCategory=&quot;Surface&quot;/&gt;
&lt;mSurfacesEventParameters mCategory=&quot;Surface&quot;/&gt;
&lt;/bpSurfacesCreationParameters&gt;
</CreationParamters>
  </Object>
  </Objects>
</MetaData>
