# Supplementary material for: Image analysis workflows to reveal the spatial organization of cell nuclei and chromosomes
Source: Nucleus. 2022 Nov 29;13(1):277–99. doi: 10.1080/19491034.2022.2144013 (PMC9754023; doi:10.1080/19491034.2022.2144013)
Supplement: Supplemental Material [file KNCL_A_2144013_SM9221.zip › Supplemental File 4 Text and Table/Supplemental File 4 - Text_and_Table/.imaris_cache/image 4b.ims/meta_0.xml]

<?xml version = "1.0" encoding = "UTF-8"?>
<MetaData>
  <NumberOfImages>1</NumberOfImages>
  <Image mIndex="0">
    <BaseFileConverter>ImarisConvert</BaseFileConverter>
    <BaseDescription>Bitplane: Imaris 5.5</BaseDescription>
    <BaseDimension>254 253 170 7 1</BaseDimension>
    <BaseFileExtension>ims</BaseFileExtension>
    <BaseNumberOfDataSets>1</BaseNumberOfDataSets>
    <BaseHasSettings>true</BaseHasSettings>
    <BaseForcedVoxelSize>0.000 0.000 0.000</BaseForcedVoxelSize>
    <ImplSeriesConfigurable>false</ImplSeriesConfigurable>
    <ImplActiveDataSetIndex>0</ImplActiveDataSetIndex>
    <ImplActiveResolutionLevel>0</ImplActiveResolutionLevel>
    <ImplDataBlockNumberOfVoxels>524288</ImplDataBlockNumberOfVoxels>
    <ImplDataBlockSizeV>256 64 32 1 1</ImplDataBlockSizeV>
    <ImplDataSizeV>254 253 170 7 1</ImplDataSizeV>
    <ImplDataType>UInt8</ImplDataType>
    <ImplDimensionSequence>0 1 2 3 4</ImplDimensionSequence>
    <ImplExtendMax>38963.199 62802.301 9.397</ImplExtendMax>
    <ImplExtendMin>38944.801 62784.000 -7.626</ImplExtendMin>
    <ImplMergeImages>false</ImplMergeImages>
    <ImplNumberOfDataBlocks>168</ImplNumberOfDataBlocks>
    <ImplNumberOfDataSets>1</ImplNumberOfDataSets>
    <ImplNumberOfResolutions>3</ImplNumberOfResolutions>
    <ImplReaderDescription>Bitplane: Imaris 5.5</ImplReaderDescription>
    <ImplReaderExtension>ims</ImplReaderExtension>
    <ImplNaNCheckStatus>false</ImplNaNCheckStatus>
    <ImplParameters><![CDATA[[Channel 0]
Name = DAPI (masked)
[Channel 1]
Name = CP (masked)
[Channel 2]
Name = H3K27me3 (masked)
[Channel 3]
Name = CP:H3K27me3 ratio INSIDE bodies
[Channel 4]
Name = DAPI (original)
[Channel 5]
Name = CP (original)
[Channel 6]
Name = H3K27me3 (original)
[Image]
Description = 
ElementName = Series002
ExperimentPath = Z:\data\m.panatta\H3K27me3_LineAcc6_FrameAcc8_Zoom10.lif
ExtMax0 = 38963.2
ExtMax1 = 62802.3
ExtMax2 = 9.39727
ExtMin0 = 38944.8
ExtMin1 = 62784
ExtMin2 = -7.62583
File Version = 2
FileName = Z:\data\c.baroux\Martina_RafaellaSantoro\H3K27me3_LineAcc6_FrameAcc8_Zoom10.lif
LensPower = 63
MicroscopeModality = TCS SP8
Name = Series002
NumberOfChannels = 3
NumericalAperture = 1.3
OriginalFormat = Leica: Image File Format LIF
OriginalFormatFileIOVersion = ImarisFileIO x64 9.8.0
RecordingDate = 2022-03-08 12:28:12.420
ResampleDimensionX = true
ResampleDimensionY = true
ResampleDimensionZ = true
Unit = um
X = 254
Y = 253
Z = 170
[ImarisDataSet]
Creator = Imaris x64
NumberOfImages = 1
Version = 9.9
[Log]
Entries = 3
Entry0 = <bpIpCommandShift3D actorname = "" actorid = "0" shiftX = "-2" shiftY = "-2" shiftZ = "0" channels = "on off off "/>
Entry1 = <bpIpCommandShift3D actorname = "" actorid = "0" shiftX = "0" shiftY = "-1" shiftZ = "-1" channels = "off on off "/>
Entry2 = <bpCrop3DCommand actorname = "" actorid = "0" lowX = "0" lowY = "0" lowZ = "0" highX = "253" highY = "252" highZ = "169"/>
]]>
</ImplParameters>
    <ImplSeriesFileValid>false</ImplSeriesFileValid>
  </Image>
  <Objects>
  <Object Name="Nucleus">
    <Type>MegaSurfaces</Type>
    <Id>700001</Id>
    <CreatorName>Surpass</CreatorName>
    <CreationParamters>&lt;bpSurfacesCreationParameters mFormatVersion=&quot;9.8&quot; mEnableRegionOfInterest=&quot;false&quot; mProcessEntireImage=&quot;false&quot; mEnableRegionGrowing=&quot;false&quot; mEnableTracking=&quot;false&quot; mEnableClassify=&quot;false&quot; mSourceImageIndex=&quot;0&quot; mSourceChannelIndex=&quot;0&quot; mEnableSmooth=&quot;true&quot; mSurfaceGrainSize=&quot;0.18&quot; mEnableEliminateBackground=&quot;false&quot; mDiameterOfLargestSphere=&quot;0.5428&quot; mEnableAutomaticThreshold=&quot;false&quot; mManualThresholdValue=&quot;10.635&quot; mActiveThreshold=&quot;true&quot; mEnableAutomaticThresholdB=&quot;true&quot; mManualThresholdValueB=&quot;102.64&quot; mActiveThresholdB=&quot;false&quot; mRegionGrowingEstimatedDiameter=&quot;0.723733&quot; mRegionGrowingBackgroundSubtraction=&quot;true&quot; mRegionGrowingMorphologicalSplit=&quot;false&quot; mEnableShortestDistance=&quot;true&quot; mSurfacesBaseColor=&quot;1 1 1&quot; mTrackBaseColor=&quot;1 1 1&quot;&gt;
&lt;bpRegionOfInterestContainer&gt;
&lt;bpRegionOfInterest mMinXYZ=&quot;0 0 0&quot; mMaxXYZ=&quot;253 252 170&quot; mMinT=&quot;0&quot; mMaxT=&quot;0&quot; mName=&quot;Region of Interest 1&quot; mActive=&quot;true&quot; mSelected=&quot;false&quot;/&gt;
&lt;/bpRegionOfInterestContainer&gt;
&lt;mRegionGrowingFilter&gt;
&lt;bpStatisticsFilter mLowerThresholdEnable=&quot;true&quot; mLowerThresholdManual=&quot;false&quot; mLowerThresholdManualInitToAuto=&quot;true&quot; mLowerThresholdManualValue=&quot;0&quot; mUpperThresholdEnable=&quot;false&quot; mUpperThresholdManual=&quot;false&quot; mUpperThresholdManualInitToAuto=&quot;true&quot; mUpperThresholdManualValue=&quot;1&quot; mSelectHigh=&quot;true&quot; mManualThreshold=&quot;false&quot; mManualThresholdValue=&quot;0.000&quot; mInitManualThresholdToAuto=&quot;true&quot;&gt;
  &lt;bpStatisticsValueType mName=&quot;Quality&quot; mUnit=&quot;&quot; mFactors=&quot;0&quot;/&gt;
&lt;/bpStatisticsFilter&gt;
&lt;/mRegionGrowingFilter&gt;
&lt;mSurfacesFilter&gt;
&lt;bpStatisticsFilter mLowerThresholdEnable=&quot;true&quot; mLowerThresholdManual=&quot;true&quot; mLowerThresholdManualInitToAuto=&quot;false&quot; mLowerThresholdManualValue=&quot;1.89799e+06&quot; mUpperThresholdEnable=&quot;false&quot; mUpperThresholdManual=&quot;false&quot; mUpperThresholdManualInitToAuto=&quot;false&quot; mUpperThresholdManualValue=&quot;1&quot; mSelectHigh=&quot;true&quot; mManualThreshold=&quot;true&quot; mManualThresholdValue=&quot;1897990.000&quot; mInitManualThresholdToAuto=&quot;false&quot;&gt;
  &lt;bpStatisticsValueType mName=&quot;Number of Voxels&quot; mUnit=&quot;&quot; mFactors=&quot;1&quot; mFactorName0=&quot;Image&quot; mFactorLevel0=&quot;Image 1&quot;/&gt;
&lt;/bpStatisticsFilter&gt;
&lt;/mSurfacesFilter&gt;
&lt;bpObjectTrackingAlgorithmParameters TrackAlgoName=&quot;Autoregressive Motion&quot; mFillGapEnable=&quot;false&quot; mReferenceFramesId=&quot;0&quot;&gt;
&lt;ObjectTrackingAlgorithmLinearAsignment MaxGapSize=&quot;3&quot; MaxDistance=&quot;-1&quot;/&gt;
&lt;/bpObjectTrackingAlgorithmParameters&gt;
&lt;mTrackFilter&gt;
&lt;bpStatisticsFilter mLowerThresholdEnable=&quot;true&quot; mLowerThresholdManual=&quot;true&quot; mLowerThresholdManualInitToAuto=&quot;false&quot; mLowerThresholdManualValue=&quot;2.5&quot; mUpperThresholdEnable=&quot;false&quot; mUpperThresholdManual=&quot;false&quot; mUpperThresholdManualInitToAuto=&quot;true&quot; mUpperThresholdManualValue=&quot;1&quot; mSelectHigh=&quot;true&quot; mManualThreshold=&quot;true&quot; mManualThresholdValue=&quot;2.500&quot; mInitManualThresholdToAuto=&quot;false&quot;&gt;
  &lt;bpStatisticsValueType mName=&quot;Track Duration Steps&quot; mUnit=&quot;&quot; mFactors=&quot;0&quot;/&gt;
&lt;/bpStatisticsFilter&gt;
&lt;/mTrackFilter&gt;
&lt;mSurfacesClassificationParameters mCategory=&quot;Surface&quot;/&gt;
&lt;mSurfacesEventParameters mCategory=&quot;Surface&quot;/&gt;
&lt;/bpSurfacesCreationParameters&gt;
</CreationParamters>
  </Object>
  <Object Name="CC">
    <Type>MegaSurfaces</Type>
    <Id>700002</Id>
    <CreatorName>Surpass</CreatorName>
    <CreationParamters>&lt;bpSurfacesCreationParameters mFormatVersion=&quot;9.8&quot; mEnableRegionOfInterest=&quot;false&quot; mProcessEntireImage=&quot;false&quot; mEnableRegionGrowing=&quot;false&quot; mEnableTracking=&quot;false&quot; mEnableClassify=&quot;false&quot; mSourceImageIndex=&quot;0&quot; mSourceChannelIndex=&quot;0&quot; mEnableSmooth=&quot;true&quot; mSurfaceGrainSize=&quot;0.2&quot; mEnableEliminateBackground=&quot;true&quot; mDiameterOfLargestSphere=&quot;1&quot; mEnableAutomaticThreshold=&quot;false&quot; mManualThresholdValue=&quot;28.81&quot; mActiveThreshold=&quot;true&quot; mEnableAutomaticThresholdB=&quot;true&quot; mManualThresholdValueB=&quot;87.9129&quot; mActiveThresholdB=&quot;false&quot; mRegionGrowingEstimatedDiameter=&quot;0.724502&quot; mRegionGrowingBackgroundSubtraction=&quot;true&quot; mRegionGrowingMorphologicalSplit=&quot;false&quot; mEnableShortestDistance=&quot;true&quot; mSurfacesBaseColor=&quot;1 1 1&quot; mTrackBaseColor=&quot;1 1 1&quot;&gt;
&lt;bpRegionOfInterestContainer&gt;
&lt;bpRegionOfInterest mMinXYZ=&quot;0 0 0&quot; mMaxXYZ=&quot;253 252 150&quot; mMinT=&quot;0&quot; mMaxT=&quot;0&quot; mName=&quot;Region of Interest 1&quot; mActive=&quot;true&quot; mSelected=&quot;false&quot;/&gt;
&lt;/bpRegionOfInterestContainer&gt;
&lt;mRegionGrowingFilter&gt;
&lt;bpStatisticsFilter mLowerThresholdEnable=&quot;true&quot; mLowerThresholdManual=&quot;false&quot; mLowerThresholdManualInitToAuto=&quot;true&quot; mLowerThresholdManualValue=&quot;0&quot; mUpperThresholdEnable=&quot;false&quot; mUpperThresholdManual=&quot;false&quot; mUpperThresholdManualInitToAuto=&quot;true&quot; mUpperThresholdManualValue=&quot;1&quot; mSelectHigh=&quot;true&quot; mManualThreshold=&quot;false&quot; mManualThresholdValue=&quot;0.000&quot; mInitManualThresholdToAuto=&quot;true&quot;&gt;
  &lt;bpStatisticsValueType mName=&quot;Quality&quot; mUnit=&quot;&quot; mFactors=&quot;0&quot;/&gt;
&lt;/bpStatisticsFilter&gt;
&lt;/mRegionGrowingFilter&gt;
&lt;mSurfacesFilter&gt;
&lt;bpStatisticsFilter mLowerThresholdEnable=&quot;true&quot; mLowerThresholdManual=&quot;true&quot; mLowerThresholdManualInitToAuto=&quot;false&quot; mLowerThresholdManualValue=&quot;1239.49&quot; mUpperThresholdEnable=&quot;false&quot; mUpperThresholdManual=&quot;false&quot; mUpperThresholdManualInitToAuto=&quot;false&quot; mUpperThresholdManualValue=&quot;1&quot; mSelectHigh=&quot;true&quot; mManualThreshold=&quot;true&quot; mManualThresholdValue=&quot;1239.490&quot; mInitManualThresholdToAuto=&quot;false&quot;&gt;
  &lt;bpStatisticsValueType mName=&quot;Number of Voxels&quot; mUnit=&quot;&quot; mFactors=&quot;1&quot; mFactorName0=&quot;Image&quot; mFactorLevel0=&quot;Image 1&quot;/&gt;
&lt;/bpStatisticsFilter&gt;
&lt;/mSurfacesFilter&gt;
&lt;bpObjectTrackingAlgorithmParameters TrackAlgoName=&quot;Autoregressive Motion&quot; mFillGapEnable=&quot;false&quot; mReferenceFramesId=&quot;0&quot;&gt;
&lt;ObjectTrackingAlgorithmLinearAsignment MaxGapSize=&quot;3&quot; MaxDistance=&quot;-1&quot;/&gt;
&lt;/bpObjectTrackingAlgorithmParameters&gt;
&lt;mTrackFilter&gt;
&lt;bpStatisticsFilter mLowerThresholdEnable=&quot;true&quot; mLowerThresholdManual=&quot;true&quot; mLowerThresholdManualInitToAuto=&quot;false&quot; mLowerThresholdManualValue=&quot;2.5&quot; mUpperThresholdEnable=&quot;false&quot; mUpperThresholdManual=&quot;false&quot; mUpperThresholdManualInitToAuto=&quot;true&quot; mUpperThresholdManualValue=&quot;1&quot; mSelectHigh=&quot;true&quot; mManualThreshold=&quot;true&quot; mManualThresholdValue=&quot;2.500&quot; mInitManualThresholdToAuto=&quot;false&quot;&gt;
  &lt;bpStatisticsValueType mName=&quot;Track Duration Steps&quot; mUnit=&quot;&quot; mFactors=&quot;0&quot;/&gt;
&lt;/bpStatisticsFilter&gt;
&lt;/mTrackFilter&gt;
&lt;mSurfacesClassificationParameters mCategory=&quot;Surface&quot;/&gt;
&lt;mSurfacesEventParameters mCategory=&quot;Surface&quot;/&gt;
&lt;/bpSurfacesCreationParameters&gt;
</CreationParamters>
  </Object>
  <Object Name="CP">
    <Type>MegaSurfaces</Type>
    <Id>700003</Id>
    <CreatorName>Surpass</CreatorName>
    <CreationParamters>&lt;bpSurfacesCreationParameters mFormatVersion=&quot;9.8&quot; mEnableRegionOfInterest=&quot;false&quot; mProcessEntireImage=&quot;false&quot; mEnableRegionGrowing=&quot;true&quot; mEnableTracking=&quot;false&quot; mEnableClassify=&quot;false&quot; mSourceImageIndex=&quot;0&quot; mSourceChannelIndex=&quot;1&quot; mEnableSmooth=&quot;true&quot; mSurfaceGrainSize=&quot;0.1449&quot; mEnableEliminateBackground=&quot;true&quot; mDiameterOfLargestSphere=&quot;0.543376&quot; mEnableAutomaticThreshold=&quot;false&quot; mManualThresholdValue=&quot;10&quot; mActiveThreshold=&quot;true&quot; mEnableAutomaticThresholdB=&quot;true&quot; mManualThresholdValueB=&quot;41.7869&quot; mActiveThresholdB=&quot;false&quot; mRegionGrowingEstimatedDiameter=&quot;0.724502&quot; mRegionGrowingBackgroundSubtraction=&quot;true&quot; mRegionGrowingMorphologicalSplit=&quot;false&quot; mEnableShortestDistance=&quot;true&quot; mSurfacesBaseColor=&quot;1 1 1&quot; mTrackBaseColor=&quot;1 1 1&quot;&gt;
&lt;bpRegionOfInterestContainer&gt;
&lt;bpRegionOfInterest mMinXYZ=&quot;0 0 0&quot; mMaxXYZ=&quot;253 252 150&quot; mMinT=&quot;0&quot; mMaxT=&quot;0&quot; mName=&quot;Region of Interest 1&quot; mActive=&quot;true&quot; mSelected=&quot;false&quot;/&gt;
&lt;/bpRegionOfInterestContainer&gt;
&lt;mRegionGrowingFilter&gt;
&lt;bpStatisticsFilter mLowerThresholdEnable=&quot;true&quot; mLowerThresholdManual=&quot;false&quot; mLowerThresholdManualInitToAuto=&quot;false&quot; mLowerThresholdManualValue=&quot;9.85249&quot; mUpperThresholdEnable=&quot;false&quot; mUpperThresholdManual=&quot;false&quot; mUpperThresholdManualInitToAuto=&quot;false&quot; mUpperThresholdManualValue=&quot;10.1002&quot; mSelectHigh=&quot;true&quot; mManualThreshold=&quot;false&quot; mManualThresholdValue=&quot;9.852&quot; mInitManualThresholdToAuto=&quot;false&quot;&gt;
  &lt;bpStatisticsValueType mName=&quot;Quality&quot; mUnit=&quot;&quot; mFactors=&quot;0&quot;/&gt;
&lt;/bpStatisticsFilter&gt;
&lt;/mRegionGrowingFilter&gt;
&lt;mSurfacesFilter&gt;
&lt;bpStatisticsFilter mLowerThresholdEnable=&quot;true&quot; mLowerThresholdManual=&quot;true&quot; mLowerThresholdManualInitToAuto=&quot;false&quot; mLowerThresholdManualValue=&quot;500&quot; mUpperThresholdEnable=&quot;false&quot; mUpperThresholdManual=&quot;false&quot; mUpperThresholdManualInitToAuto=&quot;false&quot; mUpperThresholdManualValue=&quot;10.1002&quot; mSelectHigh=&quot;true&quot; mManualThreshold=&quot;true&quot; mManualThresholdValue=&quot;500.000&quot; mInitManualThresholdToAuto=&quot;false&quot;&gt;
  &lt;bpStatisticsValueType mName=&quot;Number of Voxels&quot; mUnit=&quot;&quot; mFactors=&quot;1&quot; mFactorName0=&quot;Image&quot; mFactorLevel0=&quot;Image 1&quot;/&gt;
&lt;/bpStatisticsFilter&gt;
&lt;/mSurfacesFilter&gt;
&lt;bpObjectTrackingAlgorithmParameters TrackAlgoName=&quot;Autoregressive Motion&quot; mFillGapEnable=&quot;false&quot; mReferenceFramesId=&quot;0&quot;&gt;
&lt;ObjectTrackingAlgorithmLinearAsignment MaxGapSize=&quot;3&quot; MaxDistance=&quot;-1&quot;/&gt;
&lt;/bpObjectTrackingAlgorithmParameters&gt;
&lt;mTrackFilter&gt;
&lt;bpStatisticsFilter mLowerThresholdEnable=&quot;true&quot; mLowerThresholdManual=&quot;true&quot; mLowerThresholdManualInitToAuto=&quot;false&quot; mLowerThresholdManualValue=&quot;2.5&quot; mUpperThresholdEnable=&quot;false&quot; mUpperThresholdManual=&quot;false&quot; mUpperThresholdManualInitToAuto=&quot;true&quot; mUpperThresholdManualValue=&quot;1&quot; mSelectHigh=&quot;true&quot; mManualThreshold=&quot;true&quot; mManualThresholdValue=&quot;2.500&quot; mInitManualThresholdToAuto=&quot;false&quot;&gt;
  &lt;bpStatisticsValueType mName=&quot;Track Duration Steps&quot; mUnit=&quot;&quot; mFactors=&quot;0&quot;/&gt;
&lt;/bpStatisticsFilter&gt;
&lt;/mTrackFilter&gt;
&lt;mSurfacesClassificationParameters mCategory=&quot;Surface&quot;/&gt;
&lt;mSurfacesEventParameters mCategory=&quot;Surface&quot;/&gt;
&lt;/bpSurfacesCreationParameters&gt;
</CreationParamters>
  </Object>
  <Object Name="H3K27me3">
    <Type>MegaSurfaces</Type>
    <Id>700004</Id>
    <CreatorName>Surpass</CreatorName>
    <CreationParamters>&lt;bpSurfacesCreationParameters mFormatVersion=&quot;9.8&quot; mEnableRegionOfInterest=&quot;false&quot; mProcessEntireImage=&quot;false&quot; mEnableRegionGrowing=&quot;true&quot; mEnableTracking=&quot;false&quot; mEnableClassify=&quot;false&quot; mSourceImageIndex=&quot;0&quot; mSourceChannelIndex=&quot;2&quot; mEnableSmooth=&quot;true&quot; mSurfaceGrainSize=&quot;0.1449&quot; mEnableEliminateBackground=&quot;true&quot; mDiameterOfLargestSphere=&quot;0.543376&quot; mEnableAutomaticThreshold=&quot;false&quot; mManualThresholdValue=&quot;8.80023&quot; mActiveThreshold=&quot;true&quot; mEnableAutomaticThresholdB=&quot;true&quot; mManualThresholdValueB=&quot;53.4889&quot; mActiveThresholdB=&quot;false&quot; mRegionGrowingEstimatedDiameter=&quot;0.724502&quot; mRegionGrowingBackgroundSubtraction=&quot;true&quot; mRegionGrowingMorphologicalSplit=&quot;false&quot; mEnableShortestDistance=&quot;true&quot; mSurfacesBaseColor=&quot;1 1 1&quot; mTrackBaseColor=&quot;1 1 1&quot;&gt;
&lt;bpRegionOfInterestContainer&gt;
&lt;bpRegionOfInterest mMinXYZ=&quot;0 0 0&quot; mMaxXYZ=&quot;253 252 150&quot; mMinT=&quot;0&quot; mMaxT=&quot;0&quot; mName=&quot;Region of Interest 1&quot; mActive=&quot;true&quot; mSelected=&quot;false&quot;/&gt;
&lt;/bpRegionOfInterestContainer&gt;
&lt;mRegionGrowingFilter&gt;
&lt;bpStatisticsFilter mLowerThresholdEnable=&quot;true&quot; mLowerThresholdManual=&quot;true&quot; mLowerThresholdManualInitToAuto=&quot;false&quot; mLowerThresholdManualValue=&quot;2&quot; mUpperThresholdEnable=&quot;false&quot; mUpperThresholdManual=&quot;false&quot; mUpperThresholdManualInitToAuto=&quot;false&quot; mUpperThresholdManualValue=&quot;1&quot; mSelectHigh=&quot;true&quot; mManualThreshold=&quot;true&quot; mManualThresholdValue=&quot;2.000&quot; mInitManualThresholdToAuto=&quot;false&quot;&gt;
  &lt;bpStatisticsValueType mName=&quot;Quality&quot; mUnit=&quot;&quot; mFactors=&quot;0&quot;/&gt;
&lt;/bpStatisticsFilter&gt;
&lt;/mRegionGrowingFilter&gt;
&lt;mSurfacesFilter&gt;
&lt;bpStatisticsFilter mLowerThresholdEnable=&quot;true&quot; mLowerThresholdManual=&quot;true&quot; mLowerThresholdManualInitToAuto=&quot;false&quot; mLowerThresholdManualValue=&quot;32.8182&quot; mUpperThresholdEnable=&quot;false&quot; mUpperThresholdManual=&quot;false&quot; mUpperThresholdManualInitToAuto=&quot;false&quot; mUpperThresholdManualValue=&quot;1&quot; mSelectHigh=&quot;true&quot; mManualThreshold=&quot;true&quot; mManualThresholdValue=&quot;32.818&quot; mInitManualThresholdToAuto=&quot;false&quot;&gt;
  &lt;bpStatisticsValueType mName=&quot;Number of Voxels&quot; mUnit=&quot;&quot; mFactors=&quot;1&quot; mFactorName0=&quot;Image&quot; mFactorLevel0=&quot;Image 1&quot;/&gt;
&lt;/bpStatisticsFilter&gt;
&lt;/mSurfacesFilter&gt;
&lt;bpObjectTrackingAlgorithmParameters TrackAlgoName=&quot;Autoregressive Motion&quot; mFillGapEnable=&quot;false&quot; mReferenceFramesId=&quot;0&quot;&gt;
&lt;ObjectTrackingAlgorithmLinearAsignment MaxGapSize=&quot;3&quot; MaxDistance=&quot;-1&quot;/&gt;
&lt;/bpObjectTrackingAlgorithmParameters&gt;
&lt;mTrackFilter&gt;
&lt;bpStatisticsFilter mLowerThresholdEnable=&quot;true&quot; mLowerThresholdManual=&quot;true&quot; mLowerThresholdManualInitToAuto=&quot;false&quot; mLowerThresholdManualValue=&quot;2.5&quot; mUpperThresholdEnable=&quot;false&quot; mUpperThresholdManual=&quot;false&quot; mUpperThresholdManualInitToAuto=&quot;true&quot; mUpperThresholdManualValue=&quot;1&quot; mSelectHigh=&quot;true&quot; mManualThreshold=&quot;true&quot; mManualThresholdValue=&quot;2.500&quot; mInitManualThresholdToAuto=&quot;false&quot;&gt;
  &lt;bpStatisticsValueType mName=&quot;Track Duration Steps&quot; mUnit=&quot;&quot; mFactors=&quot;0&quot;/&gt;
&lt;/bpStatisticsFilter&gt;
&lt;/mTrackFilter&gt;
&lt;mSurfacesClassificationParameters mCategory=&quot;Surface&quot;/&gt;
&lt;mSurfacesEventParameters mCategory=&quot;Surface&quot;/&gt;
&lt;/bpSurfacesCreationParameters&gt;
</CreationParamters>
  </Object>
  </Objects>
</MetaData>
