# Supplementary material for: Image analysis workflows to reveal the spatial organization of cell nuclei and chromosomes
Source: Nucleus. 2022 Nov 29;13(1):277–99. doi: 10.1080/19491034.2022.2144013 (PMC9754023; doi:10.1080/19491034.2022.2144013)
Supplement: Supplemental Material [file KNCL_A_2144013_SM9221.zip › Supplemental File 4 Text and Table/Supplemental File 4 - Text_and_Table/Workflow 4-Table.xlsx]

## Sheet: Workflow 4a
Step	Name	Imaris Function	Parameters for demo image	Tips and troubleshooting for other images
Step 1	Nucleus segmentation	Surface, automatic	● use DNA channel ● smoothing factor = 0.14um ● Absolute Intensity threshold, no background subtration ● Threshold: lower value adjusted manually to 4 ● Filter step: default ● After surface creation, Edit/Mask DNA channel, set voxel outside surface=0, opt out the option to duplicate the channel and save the image under a different name	● If the Segmentation captures a nucleolus and if the later is not desirable in the image anlysis, proceed to Manual segmentation (Workflow 1) ● If more than one object detected in the image (eg if several nuclei), filter at the last step by size, or position in the image. Alternatively after surface creation, select unwanted objects and delete them (Surface/edit/delete) ● To verify the quality o…
Step 2	Chromocenter segmentation	Surface, automatic	● use DNA channel ● smoothing factor = 0.15um ● background substraction (local contrast) = 0.8um ● diameter threshold = above 0.5um ● filter: area>0.500um2	● If chromocenters are close to each other and surfaces are touching, use the option 'enable splitting objects' (enter the estimated diameter of CC for seed point) ● If chromocenters show different size and intensities that cannot be captured with one threshold, segment them in 2 steps with two alternative methods: (A) create two surface objects with different parameters, delete the redundant obj…
Step 3	Nuclear speckle segmentation	Surface, automatic	● Select 'object-object statistics, unselect 'classification' (Imaris 9.9) ● select Channel 2 ● spot detection, estimated XY diameter = 0.350um ● background substraction ● quality (intensity) threshold = 1 in this example, else user defined to best capture the spots ● filter: none ● display (optional): statistics coded using the Shortest Distance to Surfaces Surfaces =Nucleus	● in this image with high signal to noise ratio (SNR), it is pertinent to decrease the quality threshold to 1 to capture all speckles include those with lower intensities. In images with lower SMR (more noise), a background subtraction can be applied at earlier steps and quality threshold can be kept automatic or adjusted to capture biologically relevant signal
Step 4	Data export for customised analysis	Statistics	● Chose the statistics of interest to be exported the Main Menu/Edit/Preferences/Statistics/Surfaces and Spots ● Make sure the objects have a consistent name throughout the images (mind capitals, space and hyphens) ● Make sure the function 'Object-Object' statistics is active for all objects ● Delete transiently created channels (mask) ● Create a Folder and place there all the created spot and su…	● some Imaris versions (9.8) have an issue to export the statistics from images segmented in prior versions. This bug is fixed in 9.8.3 and later versions. Always verify that the folder containing the exported statistics contain them all
Step 5	Data Vizualisation	ImarisVantage DataViz	● Using Imaris Vantage: in Arena, select the images of interest; on the top menu, select Add New Plot; explore the (intuitive) 1D plots and scatter plots options ● Using DataViz: Supplemental File 1- Video 2 (workflow 1)	general comments ● intensity data must be normalised per image, before pooling data from several replicate images (for instance, per channel, normalised by the mean intensity in the nucleus) ● the distance between objects may be influenced by the nucleus size and should be expressed relative to the nucleus size (diameter, area or volume)

## Sheet: Workflow 4b
	Name	Imaris Function	Parameters for demo image	Tips and troubleshooting for other images
Step 1	Nucleus segmentation	Surface, automatic	● use DAPI channel ● smoothing factor = 0.18um ● Absolute Intensity threshold, no background subtration ● Threshold: lower value adjusted manually to 10 ● Filter step: default ● After surface creation, Edit/Mask DNA channel, set voxel outside surface=0, opt out the option to duplicate the channel and save the image under a different name	● If the Segmentation captures a nucleolus and if the later is not desirable in the image anlysis, proceed to Manual segmentation (Workflow 1) ● If more than one object detected in the image (eg if several nuclei), filter at the last step by size, or position in the image. Alternatively after surface creation, select unwanted objects and delete them (Surface/edit/delete) ● To verify the quality o…
Step 2	Chromocenter segmentation	Surface, automatic	● use DAPI channel (Ch=1) ● smoothing factor = 0.2 um ● background substraction (local contrast) = 1 um ● threshold = above 28.8 ● filter: voxel number>1240	● depending on image quality and resolution, adapt the smoothing factor, intensity threshold and quality threshold ● If chromocenters are close to each other and surfaces are touching, use the option 'enable splitting objects' (enter the estimated diameter of CC for seed point) ● If chromocenters show different size and intensities that cannot be captured with one threshold, segment them in 2 ste…
Step 3	Nuclear body segmentation
Step 3a	CP body segmentation	Surface, automatic	● use CP channel (Ch=2) ● smoothing factor = 0.145 um ● background substraction (local contrast) = 0.54 um ● intensity threshold = above 10 ● enable split touching objects, Intensity based ● seed point diameter= 0.54 ● quality threshold = automatic ● filter: voxel number>500	● depending on image quality and resolution, adapt the smoothing factor, intensity threshold and quality threshold ● if bodies show different sizes and intensities that cannot be captured with one threshold, see notes above for CC (alternative methods A and B)
Step 3b	H3K27me3 body segmentation	Surface, automatic	● use H3K27me3 channel (Ch=3) ● smoothing factor = 0.145 um ● background substraction (local contrast) = 0.54 um ● intensity threshold = above 8 ● enable split touching objects, Intensity based ● diameter of largest sphere= 0.54 ● quality threshold = 2 ● filter: voxel number>32
Step 4	Data export for customised analysis	Statistics	● Chose the statistics of interest to be exported in the Main Menu/Edit/Preferences/Statistics/Surfaces ● Make sure the objects have a consistent name throughout the images (mind capitals, space and hyphens) ● Make sure the function 'Object-Object' statistics is active for all objects ● Delete transiently created channels (mask) ● Create a Folder and place there all the created spot and surface o…	● some Imaris versions (9.8) have an issue to export the statistics from images segmented in prior versions. This bug is fixed in 9.8.3 and later versions. Always verify that the folder containing the exported statistics contain them all
Step 5	Data Vizualisation	ImarisVantage DataViz	● Using Imaris Vantage: in Arena, select the images of interest; on the top menu, select Add New Plot; explore the (intuitive) 1D plots and scatter plots options ● Using DataViz: Supplemental File 1- Video 2 (workflow 1)	general comments ● intensity data must be normalised per image, before pooling data from several replicate images (for instance, per channel, normalised by the mean intensity in the nucleus) ● the distance between objects may be influenced by the nucleus size and should be expressed relative to the nucleus size (diameter, area or volume)
