# Supplementary material for: Image analysis workflows to reveal the spatial organization of cell nuclei and chromosomes
Source: Nucleus. 2022 Nov 29;13(1):277–99. doi: 10.1080/19491034.2022.2144013 (PMC9754023; doi:10.1080/19491034.2022.2144013)
Supplement: Supplemental Material [file KNCL_A_2144013_SM9221.zip › Supplemental File 5 Text and Table/Supplemental File 5 - Text_and_Table/.imaris_cache/Image5.ims/meta_0.xml]

<?xml version = "1.0" encoding = "UTF-8"?>
<MetaData>
  <NumberOfImages>1</NumberOfImages>
  <Image mIndex="0">
    <BaseFileConverter>ImarisConvert</BaseFileConverter>
    <BaseDescription>Bitplane: Imaris 5.5</BaseDescription>
    <BaseDimension>291 182 27 8 1</BaseDimension>
    <BaseFileExtension>ims</BaseFileExtension>
    <BaseNumberOfDataSets>1</BaseNumberOfDataSets>
    <BaseHasSettings>true</BaseHasSettings>
    <BaseForcedVoxelSize>0.000 0.000 0.000</BaseForcedVoxelSize>
    <ImplSeriesConfigurable>false</ImplSeriesConfigurable>
    <ImplActiveDataSetIndex>0</ImplActiveDataSetIndex>
    <ImplActiveResolutionLevel>0</ImplActiveResolutionLevel>
    <ImplDataBlockNumberOfVoxels>524288</ImplDataBlockNumberOfVoxels>
    <ImplDataBlockSizeV>256 64 32 1 1</ImplDataBlockSizeV>
    <ImplDataSizeV>291 182 27 8 1</ImplDataSizeV>
    <ImplDataType>UInt16</ImplDataType>
    <ImplDimensionSequence>0 1 2 3 4</ImplDimensionSequence>
    <ImplExtendMax>20.794 46.151 3.000</ImplExtendMax>
    <ImplExtendMin>9.246 38.929 0.300</ImplExtendMin>
    <ImplMergeImages>false</ImplMergeImages>
    <ImplNumberOfDataBlocks>48</ImplNumberOfDataBlocks>
    <ImplNumberOfDataSets>1</ImplNumberOfDataSets>
    <ImplNumberOfResolutions>2</ImplNumberOfResolutions>
    <ImplReaderDescription>Bitplane: Imaris 5.5</ImplReaderDescription>
    <ImplReaderExtension>ims</ImplReaderExtension>
    <ImplNaNCheckStatus>false</ImplNaNCheckStatus>
    <ImplParameters><![CDATA[[Channel 0]
Name = TV2-T1-SR
[Channel 1]
Name = TV2-T2-SR
[Channel 2]
Name = TV2-T3-SR
[Channel 3]
Name = TV2-T4-SR
[Channel 4]
Name = Masked TV2-T1-SR
[Channel 5]
Name = Masked TV2-T2-SR
[Channel 6]
Name = Masked TV2-T3-SR
[Channel 7]
Name = Masked Masked TV2-T3-SR
[Image]
C = 4
ComponentBitCount = 16
Description = [CZI Dimensions: B0 V0]
ExtMax0 = 20.7937
ExtMax1 = 46.1508
ExtMax2 = 3
ExtMin0 = 9.24603
ExtMin1 = 38.9286
ExtMin2 = 0.3
LensPower = 63
MicroscopeMode = StructuredIllumination
Name = Morex_root5H_45SrDNA-Atto488_GA15-FAM_....Tel-Cy5-27_SIM
NumericalAperture = 1.4000000000000001
OriginalFormat = Zeiss: CZI
OriginalFormatFileIOVersion = ImarisFileIO x64 9.7.2
PixelType = Gray16
RecordingDate = 2020-02-26 15:56:59.983
ResampleDimensionX = true
ResampleDimensionY = true
ResampleDimensionZ = true
T = 
Unit = um
X = 291
Y = 182
Z = 27
[ImarisDataSet]
Creator = Imaris x64
NumberOfImages = 1
Version = 9.8
[Log]
Entries = 1
Entry0 = <bpCrop3DCommand actorname = "" actorid = "0" lowX = "233" lowY = "981" lowZ = "3" highX = "523" highY = "1162" highZ = "29"/>
]]>
</ImplParameters>
    <ImplSeriesFileValid>false</ImplSeriesFileValid>
  </Image>
  <Objects>
  <Object Name="DAPI">
    <Type>MegaSurfaces</Type>
    <Id>700001</Id>
    <CreatorName>Surpass</CreatorName>
    <CreationParamters>&lt;bpSurfacesCreationParameters mFormatVersion=&quot;9.7&quot; mEnableRegionOfInterest=&quot;false&quot; mProcessEntireImage=&quot;false&quot; mEnableRegionGrowing=&quot;false&quot; mEnableTracking=&quot;false&quot; mEnableClassify=&quot;false&quot; mSourceImageIndex=&quot;0&quot; mSourceChannelIndex=&quot;3&quot; mEnableSmooth=&quot;true&quot; mSurfaceGrainSize=&quot;0.1&quot; mEnableEliminateBackground=&quot;false&quot; mDiameterOfLargestSphere=&quot;0.297619&quot; mEnableAutomaticThreshold=&quot;false&quot; mManualThresholdValue=&quot;8407.4&quot; mActiveThreshold=&quot;true&quot; mEnableAutomaticThresholdB=&quot;true&quot; mManualThresholdValueB=&quot;39053.7&quot; mActiveThresholdB=&quot;false&quot; mRegionGrowingEstimatedDiameter=&quot;0.396825&quot; mRegionGrowingBackgroundSubtraction=&quot;true&quot; mEnableShortestDistance=&quot;false&quot; mSurfacesBaseColor=&quot;1 1 1&quot; mTrackBaseColor=&quot;1 1 1&quot;&gt;
&lt;bpRegionOfInterestContainer&gt;
&lt;bpRegionOfInterest mMinXYZ=&quot;0 0 0&quot; mMaxXYZ=&quot;290 181 26&quot; mMinT=&quot;0&quot; mMaxT=&quot;0&quot; mName=&quot;Region of Interest 1&quot; mActive=&quot;true&quot; mSelected=&quot;false&quot;/&gt;
&lt;/bpRegionOfInterestContainer&gt;
&lt;mRegionGrowingFilter&gt;
&lt;bpStatisticsFilter mLowerThresholdEnable=&quot;true&quot; mLowerThresholdManual=&quot;false&quot; mLowerThresholdManualInitToAuto=&quot;true&quot; mLowerThresholdManualValue=&quot;0&quot; mUpperThresholdEnable=&quot;false&quot; mUpperThresholdManual=&quot;false&quot; mUpperThresholdManualInitToAuto=&quot;true&quot; mUpperThresholdManualValue=&quot;1&quot; mSelectHigh=&quot;true&quot; mManualThreshold=&quot;false&quot; mManualThresholdValue=&quot;0.000&quot; mInitManualThresholdToAuto=&quot;true&quot;&gt;
  &lt;bpStatisticsValueType mName=&quot;Quality&quot; mUnit=&quot;&quot; mFactors=&quot;0&quot;/&gt;
&lt;/bpStatisticsFilter&gt;
&lt;/mRegionGrowingFilter&gt;
&lt;mSurfacesFilter&gt;
&lt;bpStatisticsFilter mLowerThresholdEnable=&quot;true&quot; mLowerThresholdManual=&quot;true&quot; mLowerThresholdManualInitToAuto=&quot;false&quot; mLowerThresholdManualValue=&quot;9629.69&quot; mUpperThresholdEnable=&quot;false&quot; mUpperThresholdManual=&quot;true&quot; mUpperThresholdManualInitToAuto=&quot;false&quot; mUpperThresholdManualValue=&quot;258309&quot; mSelectHigh=&quot;true&quot; mManualThreshold=&quot;true&quot; mManualThresholdValue=&quot;9629.690&quot; mInitManualThresholdToAuto=&quot;false&quot;&gt;
  &lt;bpStatisticsValueType mName=&quot;Number of Voxels&quot; mUnit=&quot;&quot; mFactors=&quot;1&quot; mFactorName0=&quot;Image&quot; mFactorLevel0=&quot;Image 1&quot;/&gt;
&lt;/bpStatisticsFilter&gt;
&lt;/mSurfacesFilter&gt;
&lt;bpObjectTrackingAlgorithmParameters TrackAlgoName=&quot;Autoregressive Motion&quot; mFillGapEnable=&quot;false&quot; mReferenceFramesId=&quot;0&quot;&gt;
&lt;ObjectTrackingAlgorithmLinearAsignment MaxGapSize=&quot;3&quot; MaxDistance=&quot;-1&quot;/&gt;
&lt;/bpObjectTrackingAlgorithmParameters&gt;
&lt;mTrackFilter&gt;
&lt;bpStatisticsFilter mLowerThresholdEnable=&quot;true&quot; mLowerThresholdManual=&quot;true&quot; mLowerThresholdManualInitToAuto=&quot;false&quot; mLowerThresholdManualValue=&quot;2.5&quot; mUpperThresholdEnable=&quot;false&quot; mUpperThresholdManual=&quot;false&quot; mUpperThresholdManualInitToAuto=&quot;true&quot; mUpperThresholdManualValue=&quot;1&quot; mSelectHigh=&quot;true&quot; mManualThreshold=&quot;true&quot; mManualThresholdValue=&quot;2.500&quot; mInitManualThresholdToAuto=&quot;false&quot;&gt;
  &lt;bpStatisticsValueType mName=&quot;Track Duration Steps&quot; mUnit=&quot;&quot; mFactors=&quot;0&quot;/&gt;
&lt;/bpStatisticsFilter&gt;
&lt;/mTrackFilter&gt;
&lt;mSurfacesClassificationParameters mCategory=&quot;Surface&quot;/&gt;
&lt;mSurfacesEventParameters mCategory=&quot;Surface&quot;/&gt;
&lt;/bpSurfacesCreationParameters&gt;
</CreationParamters>
  </Object>
  <Object Name="Surfaces 1">
    <Type>MegaSurfaces</Type>
    <Id>700002</Id>
    <CreatorName>Surpass</CreatorName>
    <CreationParamters>&lt;bpSurfacesCreationParameters mFormatVersion=&quot;9.8&quot; mEnableRegionOfInterest=&quot;false&quot; mProcessEntireImage=&quot;false&quot; mEnableRegionGrowing=&quot;false&quot; mEnableTracking=&quot;false&quot; mEnableClassify=&quot;false&quot; mSourceImageIndex=&quot;0&quot; mSourceChannelIndex=&quot;7&quot; mEnableSmooth=&quot;true&quot; mSurfaceGrainSize=&quot;0.08&quot; mEnableEliminateBackground=&quot;true&quot; mDiameterOfLargestSphere=&quot;0.29762&quot; mEnableAutomaticThreshold=&quot;false&quot; mManualThresholdValue=&quot;298.812&quot; mActiveThreshold=&quot;true&quot; mEnableAutomaticThresholdB=&quot;true&quot; mManualThresholdValueB=&quot;23680.8&quot; mActiveThresholdB=&quot;false&quot; mRegionGrowingEstimatedDiameter=&quot;0.396827&quot; mRegionGrowingBackgroundSubtraction=&quot;true&quot; mEnableShortestDistance=&quot;false&quot; mSurfacesBaseColor=&quot;1 1 1&quot; mTrackBaseColor=&quot;1 1 1&quot;&gt;
&lt;bpRegionOfInterestContainer&gt;
&lt;bpRegionOfInterest mMinXYZ=&quot;0 0 0&quot; mMaxXYZ=&quot;290 181 26&quot; mMinT=&quot;0&quot; mMaxT=&quot;0&quot; mName=&quot;Region of Interest 1&quot; mActive=&quot;true&quot; mSelected=&quot;false&quot;/&gt;
&lt;/bpRegionOfInterestContainer&gt;
&lt;mRegionGrowingFilter&gt;
&lt;bpStatisticsFilter mLowerThresholdEnable=&quot;true&quot; mLowerThresholdManual=&quot;false&quot; mLowerThresholdManualInitToAuto=&quot;true&quot; mLowerThresholdManualValue=&quot;0&quot; mUpperThresholdEnable=&quot;false&quot; mUpperThresholdManual=&quot;false&quot; mUpperThresholdManualInitToAuto=&quot;true&quot; mUpperThresholdManualValue=&quot;1&quot; mSelectHigh=&quot;true&quot; mManualThreshold=&quot;false&quot; mManualThresholdValue=&quot;0.000&quot; mInitManualThresholdToAuto=&quot;true&quot;&gt;
  &lt;bpStatisticsValueType mName=&quot;Quality&quot; mUnit=&quot;&quot; mFactors=&quot;0&quot;/&gt;
&lt;/bpStatisticsFilter&gt;
&lt;/mRegionGrowingFilter&gt;
&lt;mSurfacesFilter&gt;
&lt;bpStatisticsFilter mLowerThresholdEnable=&quot;true&quot; mLowerThresholdManual=&quot;true&quot; mLowerThresholdManualInitToAuto=&quot;false&quot; mLowerThresholdManualValue=&quot;10&quot; mUpperThresholdEnable=&quot;false&quot; mUpperThresholdManual=&quot;false&quot; mUpperThresholdManualInitToAuto=&quot;true&quot; mUpperThresholdManualValue=&quot;1&quot; mSelectHigh=&quot;true&quot; mManualThreshold=&quot;true&quot; mManualThresholdValue=&quot;10.000&quot; mInitManualThresholdToAuto=&quot;false&quot;&gt;
  &lt;bpStatisticsValueType mName=&quot;Number of Voxels&quot; mUnit=&quot;&quot; mFactors=&quot;1&quot; mFactorName0=&quot;Image&quot; mFactorLevel0=&quot;Image 1&quot;/&gt;
&lt;/bpStatisticsFilter&gt;
&lt;/mSurfacesFilter&gt;
&lt;bpObjectTrackingAlgorithmParameters TrackAlgoName=&quot;Autoregressive Motion&quot; mFillGapEnable=&quot;false&quot; mReferenceFramesId=&quot;0&quot;&gt;
&lt;ObjectTrackingAlgorithmLinearAsignment MaxGapSize=&quot;3&quot; MaxDistance=&quot;-1&quot;/&gt;
&lt;/bpObjectTrackingAlgorithmParameters&gt;
&lt;mTrackFilter&gt;
&lt;bpStatisticsFilter mLowerThresholdEnable=&quot;true&quot; mLowerThresholdManual=&quot;true&quot; mLowerThresholdManualInitToAuto=&quot;false&quot; mLowerThresholdManualValue=&quot;2.5&quot; mUpperThresholdEnable=&quot;false&quot; mUpperThresholdManual=&quot;false&quot; mUpperThresholdManualInitToAuto=&quot;true&quot; mUpperThresholdManualValue=&quot;1&quot; mSelectHigh=&quot;true&quot; mManualThreshold=&quot;true&quot; mManualThresholdValue=&quot;2.500&quot; mInitManualThresholdToAuto=&quot;false&quot;&gt;
  &lt;bpStatisticsValueType mName=&quot;Track Duration Steps&quot; mUnit=&quot;&quot; mFactors=&quot;0&quot;/&gt;
&lt;/bpStatisticsFilter&gt;
&lt;/mTrackFilter&gt;
&lt;mSurfacesClassificationParameters mCategory=&quot;Surface&quot;/&gt;
&lt;mSurfacesEventParameters mCategory=&quot;Surface&quot;/&gt;
&lt;/bpSurfacesCreationParameters&gt;
</CreationParamters>
  </Object>
  <Object Name="Ostrich+Moa">
    <Type>MegaSurfaces</Type>
    <Id>700003</Id>
    <CreatorName>Surpass</CreatorName>
    <CreationParamters>&lt;bpSurfacesCreationParameters mFormatVersion=&quot;9.7&quot; mEnableRegionOfInterest=&quot;true&quot; mProcessEntireImage=&quot;false&quot; mEnableRegionGrowing=&quot;false&quot; mEnableTracking=&quot;false&quot; mEnableClassify=&quot;false&quot; mSourceImageIndex=&quot;0&quot; mSourceChannelIndex=&quot;5&quot; mEnableSmooth=&quot;true&quot; mSurfaceGrainSize=&quot;0.0793654&quot; mEnableEliminateBackground=&quot;false&quot; mDiameterOfLargestSphere=&quot;0.29762&quot; mEnableAutomaticThreshold=&quot;false&quot; mManualThresholdValue=&quot;980.564&quot; mActiveThreshold=&quot;true&quot; mEnableAutomaticThresholdB=&quot;true&quot; mManualThresholdValueB=&quot;6008.56&quot; mActiveThresholdB=&quot;false&quot; mRegionGrowingEstimatedDiameter=&quot;0.396827&quot; mRegionGrowingBackgroundSubtraction=&quot;true&quot; mEnableShortestDistance=&quot;false&quot; mSurfacesBaseColor=&quot;1 1 1&quot; mTrackBaseColor=&quot;1 1 1&quot;&gt;
&lt;bpRegionOfInterestContainer&gt;
&lt;bpRegionOfInterest mMinXYZ=&quot;188 66 0&quot; mMaxXYZ=&quot;256 152 26&quot; mMinT=&quot;0&quot; mMaxT=&quot;0&quot; mName=&quot;Region of Interest 1&quot; mActive=&quot;true&quot; mSelected=&quot;false&quot;/&gt;
&lt;/bpRegionOfInterestContainer&gt;
&lt;mRegionGrowingFilter&gt;
&lt;bpStatisticsFilter mLowerThresholdEnable=&quot;true&quot; mLowerThresholdManual=&quot;false&quot; mLowerThresholdManualInitToAuto=&quot;true&quot; mLowerThresholdManualValue=&quot;0&quot; mUpperThresholdEnable=&quot;false&quot; mUpperThresholdManual=&quot;false&quot; mUpperThresholdManualInitToAuto=&quot;true&quot; mUpperThresholdManualValue=&quot;1&quot; mSelectHigh=&quot;true&quot; mManualThreshold=&quot;false&quot; mManualThresholdValue=&quot;0.000&quot; mInitManualThresholdToAuto=&quot;true&quot;&gt;
  &lt;bpStatisticsValueType mName=&quot;Quality&quot; mUnit=&quot;&quot; mFactors=&quot;0&quot;/&gt;
&lt;/bpStatisticsFilter&gt;
&lt;/mRegionGrowingFilter&gt;
&lt;mSurfacesFilter&gt;
&lt;bpStatisticsFilter mLowerThresholdEnable=&quot;true&quot; mLowerThresholdManual=&quot;true&quot; mLowerThresholdManualInitToAuto=&quot;false&quot; mLowerThresholdManualValue=&quot;10&quot; mUpperThresholdEnable=&quot;false&quot; mUpperThresholdManual=&quot;false&quot; mUpperThresholdManualInitToAuto=&quot;false&quot; mUpperThresholdManualValue=&quot;1&quot; mSelectHigh=&quot;true&quot; mManualThreshold=&quot;true&quot; mManualThresholdValue=&quot;10.000&quot; mInitManualThresholdToAuto=&quot;false&quot;&gt;
  &lt;bpStatisticsValueType mName=&quot;Number of Voxels&quot; mUnit=&quot;&quot; mFactors=&quot;1&quot; mFactorName0=&quot;Image&quot; mFactorLevel0=&quot;Image 1&quot;/&gt;
&lt;/bpStatisticsFilter&gt;
&lt;/mSurfacesFilter&gt;
&lt;bpObjectTrackingAlgorithmParameters TrackAlgoName=&quot;Autoregressive Motion&quot; mFillGapEnable=&quot;false&quot; mReferenceFramesId=&quot;0&quot;&gt;
&lt;ObjectTrackingAlgorithmLinearAsignment MaxGapSize=&quot;3&quot; MaxDistance=&quot;-1&quot;/&gt;
&lt;/bpObjectTrackingAlgorithmParameters&gt;
&lt;mTrackFilter&gt;
&lt;bpStatisticsFilter mLowerThresholdEnable=&quot;true&quot; mLowerThresholdManual=&quot;true&quot; mLowerThresholdManualInitToAuto=&quot;false&quot; mLowerThresholdManualValue=&quot;2.5&quot; mUpperThresholdEnable=&quot;false&quot; mUpperThresholdManual=&quot;false&quot; mUpperThresholdManualInitToAuto=&quot;true&quot; mUpperThresholdManualValue=&quot;1&quot; mSelectHigh=&quot;true&quot; mManualThreshold=&quot;true&quot; mManualThresholdValue=&quot;2.500&quot; mInitManualThresholdToAuto=&quot;false&quot;&gt;
  &lt;bpStatisticsValueType mName=&quot;Track Duration Steps&quot; mUnit=&quot;&quot; mFactors=&quot;0&quot;/&gt;
&lt;/bpStatisticsFilter&gt;
&lt;/mTrackFilter&gt;
&lt;mSurfacesClassificationParameters mCategory=&quot;Surface&quot;/&gt;
&lt;mSurfacesEventParameters mCategory=&quot;Surface&quot;/&gt;
&lt;/bpSurfacesCreationParameters&gt;
</CreationParamters>
  </Object>
  <Object Name="Stork">
    <Type>MegaSurfaces</Type>
    <Id>700004</Id>
    <CreatorName>Surpass</CreatorName>
    <CreationParamters>&lt;bpSurfacesCreationParameters mFormatVersion=&quot;9.7&quot; mEnableRegionOfInterest=&quot;true&quot; mProcessEntireImage=&quot;false&quot; mEnableRegionGrowing=&quot;false&quot; mEnableTracking=&quot;false&quot; mEnableClassify=&quot;false&quot; mSourceImageIndex=&quot;0&quot; mSourceChannelIndex=&quot;4&quot; mEnableSmooth=&quot;true&quot; mSurfaceGrainSize=&quot;0.0793654&quot; mEnableEliminateBackground=&quot;false&quot; mDiameterOfLargestSphere=&quot;0.29762&quot; mEnableAutomaticThreshold=&quot;false&quot; mManualThresholdValue=&quot;5767.49&quot; mActiveThreshold=&quot;true&quot; mEnableAutomaticThresholdB=&quot;true&quot; mManualThresholdValueB=&quot;50334.5&quot; mActiveThresholdB=&quot;false&quot; mRegionGrowingEstimatedDiameter=&quot;0.396827&quot; mRegionGrowingBackgroundSubtraction=&quot;true&quot; mEnableShortestDistance=&quot;false&quot; mSurfacesBaseColor=&quot;1 1 1&quot; mTrackBaseColor=&quot;1 1 1&quot;&gt;
&lt;bpRegionOfInterestContainer&gt;
&lt;bpRegionOfInterest mMinXYZ=&quot;176 63 0&quot; mMaxXYZ=&quot;213 145 26&quot; mMinT=&quot;0&quot; mMaxT=&quot;0&quot; mName=&quot;Region of Interest 1&quot; mActive=&quot;true&quot; mSelected=&quot;false&quot;/&gt;
&lt;/bpRegionOfInterestContainer&gt;
&lt;mRegionGrowingFilter&gt;
&lt;bpStatisticsFilter mLowerThresholdEnable=&quot;true&quot; mLowerThresholdManual=&quot;false&quot; mLowerThresholdManualInitToAuto=&quot;true&quot; mLowerThresholdManualValue=&quot;0&quot; mUpperThresholdEnable=&quot;false&quot; mUpperThresholdManual=&quot;false&quot; mUpperThresholdManualInitToAuto=&quot;true&quot; mUpperThresholdManualValue=&quot;1&quot; mSelectHigh=&quot;true&quot; mManualThreshold=&quot;false&quot; mManualThresholdValue=&quot;0.000&quot; mInitManualThresholdToAuto=&quot;true&quot;&gt;
  &lt;bpStatisticsValueType mName=&quot;Quality&quot; mUnit=&quot;&quot; mFactors=&quot;0&quot;/&gt;
&lt;/bpStatisticsFilter&gt;
&lt;/mRegionGrowingFilter&gt;
&lt;mSurfacesFilter&gt;
&lt;bpStatisticsFilter mLowerThresholdEnable=&quot;true&quot; mLowerThresholdManual=&quot;true&quot; mLowerThresholdManualInitToAuto=&quot;false&quot; mLowerThresholdManualValue=&quot;10&quot; mUpperThresholdEnable=&quot;false&quot; mUpperThresholdManual=&quot;false&quot; mUpperThresholdManualInitToAuto=&quot;false&quot; mUpperThresholdManualValue=&quot;1&quot; mSelectHigh=&quot;true&quot; mManualThreshold=&quot;true&quot; mManualThresholdValue=&quot;10.000&quot; mInitManualThresholdToAuto=&quot;false&quot;&gt;
  &lt;bpStatisticsValueType mName=&quot;Number of Voxels&quot; mUnit=&quot;&quot; mFactors=&quot;1&quot; mFactorName0=&quot;Image&quot; mFactorLevel0=&quot;Image 1&quot;/&gt;
&lt;/bpStatisticsFilter&gt;
&lt;/mSurfacesFilter&gt;
&lt;bpObjectTrackingAlgorithmParameters TrackAlgoName=&quot;Autoregressive Motion&quot; mFillGapEnable=&quot;false&quot; mReferenceFramesId=&quot;0&quot;&gt;
&lt;ObjectTrackingAlgorithmLinearAsignment MaxGapSize=&quot;3&quot; MaxDistance=&quot;-1&quot;/&gt;
&lt;/bpObjectTrackingAlgorithmParameters&gt;
&lt;mTrackFilter&gt;
&lt;bpStatisticsFilter mLowerThresholdEnable=&quot;true&quot; mLowerThresholdManual=&quot;true&quot; mLowerThresholdManualInitToAuto=&quot;false&quot; mLowerThresholdManualValue=&quot;2.5&quot; mUpperThresholdEnable=&quot;false&quot; mUpperThresholdManual=&quot;false&quot; mUpperThresholdManualInitToAuto=&quot;true&quot; mUpperThresholdManualValue=&quot;1&quot; mSelectHigh=&quot;true&quot; mManualThreshold=&quot;true&quot; mManualThresholdValue=&quot;2.500&quot; mInitManualThresholdToAuto=&quot;false&quot;&gt;
  &lt;bpStatisticsValueType mName=&quot;Track Duration Steps&quot; mUnit=&quot;&quot; mFactors=&quot;0&quot;/&gt;
&lt;/bpStatisticsFilter&gt;
&lt;/mTrackFilter&gt;
&lt;mSurfacesClassificationParameters mCategory=&quot;Surface&quot;/&gt;
&lt;mSurfacesEventParameters mCategory=&quot;Surface&quot;/&gt;
&lt;/bpSurfacesCreationParameters&gt;
</CreationParamters>
  </Object>
  <Object Name="Telomeres+Subtelomeres">
    <Type>MegaSurfaces</Type>
    <Id>700005</Id>
    <CreatorName>Surpass</CreatorName>
    <CreationParamters>&lt;bpSurfacesCreationParameters mFormatVersion=&quot;9.7&quot; mEnableRegionOfInterest=&quot;true&quot; mProcessEntireImage=&quot;false&quot; mEnableRegionGrowing=&quot;false&quot; mEnableTracking=&quot;false&quot; mEnableClassify=&quot;false&quot; mSourceImageIndex=&quot;0&quot; mSourceChannelIndex=&quot;4&quot; mEnableSmooth=&quot;true&quot; mSurfaceGrainSize=&quot;0.0793654&quot; mEnableEliminateBackground=&quot;false&quot; mDiameterOfLargestSphere=&quot;0.29762&quot; mEnableAutomaticThreshold=&quot;false&quot; mManualThresholdValue=&quot;5079.02&quot; mActiveThreshold=&quot;true&quot; mEnableAutomaticThresholdB=&quot;true&quot; mManualThresholdValueB=&quot;9376.65&quot; mActiveThresholdB=&quot;false&quot; mRegionGrowingEstimatedDiameter=&quot;0.396827&quot; mRegionGrowingBackgroundSubtraction=&quot;true&quot; mEnableShortestDistance=&quot;false&quot; mSurfacesBaseColor=&quot;1 1 1&quot; mTrackBaseColor=&quot;1 1 1&quot;&gt;
&lt;bpRegionOfInterestContainer&gt;
&lt;bpRegionOfInterest mMinXYZ=&quot;46 64 0&quot; mMaxXYZ=&quot;64 81 26&quot; mMinT=&quot;0&quot; mMaxT=&quot;0&quot; mName=&quot;Region of Interest 1&quot; mActive=&quot;true&quot; mSelected=&quot;false&quot;/&gt;
&lt;/bpRegionOfInterestContainer&gt;
&lt;mRegionGrowingFilter&gt;
&lt;bpStatisticsFilter mLowerThresholdEnable=&quot;true&quot; mLowerThresholdManual=&quot;false&quot; mLowerThresholdManualInitToAuto=&quot;true&quot; mLowerThresholdManualValue=&quot;0&quot; mUpperThresholdEnable=&quot;false&quot; mUpperThresholdManual=&quot;false&quot; mUpperThresholdManualInitToAuto=&quot;true&quot; mUpperThresholdManualValue=&quot;1&quot; mSelectHigh=&quot;true&quot; mManualThreshold=&quot;false&quot; mManualThresholdValue=&quot;0.000&quot; mInitManualThresholdToAuto=&quot;true&quot;&gt;
  &lt;bpStatisticsValueType mName=&quot;Quality&quot; mUnit=&quot;&quot; mFactors=&quot;0&quot;/&gt;
&lt;/bpStatisticsFilter&gt;
&lt;/mRegionGrowingFilter&gt;
&lt;mSurfacesFilter&gt;
&lt;bpStatisticsFilter mLowerThresholdEnable=&quot;true&quot; mLowerThresholdManual=&quot;true&quot; mLowerThresholdManualInitToAuto=&quot;false&quot; mLowerThresholdManualValue=&quot;10&quot; mUpperThresholdEnable=&quot;false&quot; mUpperThresholdManual=&quot;false&quot; mUpperThresholdManualInitToAuto=&quot;false&quot; mUpperThresholdManualValue=&quot;1&quot; mSelectHigh=&quot;true&quot; mManualThreshold=&quot;true&quot; mManualThresholdValue=&quot;10.000&quot; mInitManualThresholdToAuto=&quot;false&quot;&gt;
  &lt;bpStatisticsValueType mName=&quot;Number of Voxels&quot; mUnit=&quot;&quot; mFactors=&quot;1&quot; mFactorName0=&quot;Image&quot; mFactorLevel0=&quot;Image 1&quot;/&gt;
&lt;/bpStatisticsFilter&gt;
&lt;/mSurfacesFilter&gt;
&lt;bpObjectTrackingAlgorithmParameters TrackAlgoName=&quot;Autoregressive Motion&quot; mFillGapEnable=&quot;false&quot; mReferenceFramesId=&quot;0&quot;&gt;
&lt;ObjectTrackingAlgorithmLinearAsignment MaxGapSize=&quot;3&quot; MaxDistance=&quot;-1&quot;/&gt;
&lt;/bpObjectTrackingAlgorithmParameters&gt;
&lt;mTrackFilter&gt;
&lt;bpStatisticsFilter mLowerThresholdEnable=&quot;true&quot; mLowerThresholdManual=&quot;true&quot; mLowerThresholdManualInitToAuto=&quot;false&quot; mLowerThresholdManualValue=&quot;2.5&quot; mUpperThresholdEnable=&quot;false&quot; mUpperThresholdManual=&quot;false&quot; mUpperThresholdManualInitToAuto=&quot;true&quot; mUpperThresholdManualValue=&quot;1&quot; mSelectHigh=&quot;true&quot; mManualThreshold=&quot;true&quot; mManualThresholdValue=&quot;2.500&quot; mInitManualThresholdToAuto=&quot;false&quot;&gt;
  &lt;bpStatisticsValueType mName=&quot;Track Duration Steps&quot; mUnit=&quot;&quot; mFactors=&quot;0&quot;/&gt;
&lt;/bpStatisticsFilter&gt;
&lt;/mTrackFilter&gt;
&lt;mSurfacesClassificationParameters mCategory=&quot;Surface&quot;/&gt;
&lt;mSurfacesEventParameters mCategory=&quot;Surface&quot;/&gt;
&lt;/bpSurfacesCreationParameters&gt;
</CreationParamters>
  </Object>
  <Object Name="NOR">
    <Type>MegaSurfaces</Type>
    <Id>700009</Id>
    <CreatorName>Surpass</CreatorName>
    <CreationParamters>&lt;bpSurfacesCreationParameters mFormatVersion=&quot;9.7&quot; mEnableRegionOfInterest=&quot;true&quot; mProcessEntireImage=&quot;false&quot; mEnableRegionGrowing=&quot;false&quot; mEnableTracking=&quot;false&quot; mEnableClassify=&quot;false&quot; mSourceImageIndex=&quot;0&quot; mSourceChannelIndex=&quot;6&quot; mEnableSmooth=&quot;true&quot; mSurfaceGrainSize=&quot;0.0793654&quot; mEnableEliminateBackground=&quot;false&quot; mDiameterOfLargestSphere=&quot;0.29762&quot; mEnableAutomaticThreshold=&quot;false&quot; mManualThresholdValue=&quot;8503.98&quot; mActiveThreshold=&quot;true&quot; mEnableAutomaticThresholdB=&quot;true&quot; mManualThresholdValueB=&quot;27165.5&quot; mActiveThresholdB=&quot;false&quot; mRegionGrowingEstimatedDiameter=&quot;0.396827&quot; mRegionGrowingBackgroundSubtraction=&quot;true&quot; mEnableShortestDistance=&quot;false&quot; mSurfacesBaseColor=&quot;1 1 1&quot; mTrackBaseColor=&quot;1 1 1&quot;&gt;
&lt;bpRegionOfInterestContainer&gt;
&lt;bpRegionOfInterest mMinXYZ=&quot;56 28 0&quot; mMaxXYZ=&quot;104 105 26&quot; mMinT=&quot;0&quot; mMaxT=&quot;0&quot; mName=&quot;Region of Interest 1&quot; mActive=&quot;true&quot; mSelected=&quot;false&quot;/&gt;
&lt;/bpRegionOfInterestContainer&gt;
&lt;mRegionGrowingFilter&gt;
&lt;bpStatisticsFilter mLowerThresholdEnable=&quot;true&quot; mLowerThresholdManual=&quot;false&quot; mLowerThresholdManualInitToAuto=&quot;true&quot; mLowerThresholdManualValue=&quot;0&quot; mUpperThresholdEnable=&quot;false&quot; mUpperThresholdManual=&quot;false&quot; mUpperThresholdManualInitToAuto=&quot;true&quot; mUpperThresholdManualValue=&quot;1&quot; mSelectHigh=&quot;true&quot; mManualThreshold=&quot;false&quot; mManualThresholdValue=&quot;0.000&quot; mInitManualThresholdToAuto=&quot;true&quot;&gt;
  &lt;bpStatisticsValueType mName=&quot;Quality&quot; mUnit=&quot;&quot; mFactors=&quot;0&quot;/&gt;
&lt;/bpStatisticsFilter&gt;
&lt;/mRegionGrowingFilter&gt;
&lt;mSurfacesFilter&gt;
&lt;bpStatisticsFilter mLowerThresholdEnable=&quot;true&quot; mLowerThresholdManual=&quot;true&quot; mLowerThresholdManualInitToAuto=&quot;false&quot; mLowerThresholdManualValue=&quot;10&quot; mUpperThresholdEnable=&quot;false&quot; mUpperThresholdManual=&quot;false&quot; mUpperThresholdManualInitToAuto=&quot;false&quot; mUpperThresholdManualValue=&quot;1&quot; mSelectHigh=&quot;true&quot; mManualThreshold=&quot;true&quot; mManualThresholdValue=&quot;10.000&quot; mInitManualThresholdToAuto=&quot;false&quot;&gt;
  &lt;bpStatisticsValueType mName=&quot;Number of Voxels&quot; mUnit=&quot;&quot; mFactors=&quot;1&quot; mFactorName0=&quot;Image&quot; mFactorLevel0=&quot;Image 1&quot;/&gt;
&lt;/bpStatisticsFilter&gt;
&lt;/mSurfacesFilter&gt;
&lt;bpObjectTrackingAlgorithmParameters TrackAlgoName=&quot;Autoregressive Motion&quot; mFillGapEnable=&quot;false&quot; mReferenceFramesId=&quot;0&quot;&gt;
&lt;ObjectTrackingAlgorithmLinearAsignment MaxGapSize=&quot;3&quot; MaxDistance=&quot;-1&quot;/&gt;
&lt;/bpObjectTrackingAlgorithmParameters&gt;
&lt;mTrackFilter&gt;
&lt;bpStatisticsFilter mLowerThresholdEnable=&quot;true&quot; mLowerThresholdManual=&quot;true&quot; mLowerThresholdManualInitToAuto=&quot;false&quot; mLowerThresholdManualValue=&quot;2.5&quot; mUpperThresholdEnable=&quot;false&quot; mUpperThresholdManual=&quot;false&quot; mUpperThresholdManualInitToAuto=&quot;true&quot; mUpperThresholdManualValue=&quot;1&quot; mSelectHigh=&quot;true&quot; mManualThreshold=&quot;true&quot; mManualThresholdValue=&quot;2.500&quot; mInitManualThresholdToAuto=&quot;false&quot;&gt;
  &lt;bpStatisticsValueType mName=&quot;Track Duration Steps&quot; mUnit=&quot;&quot; mFactors=&quot;0&quot;/&gt;
&lt;/bpStatisticsFilter&gt;
&lt;/mTrackFilter&gt;
&lt;mSurfacesClassificationParameters mCategory=&quot;Surface&quot;/&gt;
&lt;mSurfacesEventParameters mCategory=&quot;Surface&quot;/&gt;
&lt;/bpSurfacesCreationParameters&gt;
</CreationParamters>
  </Object>
  <Object Name="Centromeres">
    <Type>MegaSurfaces</Type>
    <Id>700010</Id>
    <CreatorName>Surpass</CreatorName>
    <CreationParamters>&lt;bpSurfacesCreationParameters mFormatVersion=&quot;9.7&quot; mEnableRegionOfInterest=&quot;true&quot; mProcessEntireImage=&quot;false&quot; mEnableRegionGrowing=&quot;false&quot; mEnableTracking=&quot;false&quot; mEnableClassify=&quot;false&quot; mSourceImageIndex=&quot;0&quot; mSourceChannelIndex=&quot;6&quot; mEnableSmooth=&quot;true&quot; mSurfaceGrainSize=&quot;0.0793654&quot; mEnableEliminateBackground=&quot;false&quot; mDiameterOfLargestSphere=&quot;0.29762&quot; mEnableAutomaticThreshold=&quot;false&quot; mManualThresholdValue=&quot;1973.24&quot; mActiveThreshold=&quot;true&quot; mEnableAutomaticThresholdB=&quot;true&quot; mManualThresholdValueB=&quot;9199.57&quot; mActiveThresholdB=&quot;false&quot; mRegionGrowingEstimatedDiameter=&quot;0.396827&quot; mRegionGrowingBackgroundSubtraction=&quot;true&quot; mEnableShortestDistance=&quot;false&quot; mSurfacesBaseColor=&quot;1 1 1&quot; mTrackBaseColor=&quot;1 1 1&quot;&gt;
&lt;bpRegionOfInterestContainer&gt;
&lt;bpRegionOfInterest mMinXYZ=&quot;128 56 0&quot; mMaxXYZ=&quot;148 84 26&quot; mMinT=&quot;0&quot; mMaxT=&quot;0&quot; mName=&quot;Region of Interest 1&quot; mActive=&quot;true&quot; mSelected=&quot;false&quot;/&gt;
&lt;/bpRegionOfInterestContainer&gt;
&lt;mRegionGrowingFilter&gt;
&lt;bpStatisticsFilter mLowerThresholdEnable=&quot;true&quot; mLowerThresholdManual=&quot;false&quot; mLowerThresholdManualInitToAuto=&quot;true&quot; mLowerThresholdManualValue=&quot;0&quot; mUpperThresholdEnable=&quot;false&quot; mUpperThresholdManual=&quot;false&quot; mUpperThresholdManualInitToAuto=&quot;true&quot; mUpperThresholdManualValue=&quot;1&quot; mSelectHigh=&quot;true&quot; mManualThreshold=&quot;false&quot; mManualThresholdValue=&quot;0.000&quot; mInitManualThresholdToAuto=&quot;true&quot;&gt;
  &lt;bpStatisticsValueType mName=&quot;Quality&quot; mUnit=&quot;&quot; mFactors=&quot;0&quot;/&gt;
&lt;/bpStatisticsFilter&gt;
&lt;/mRegionGrowingFilter&gt;
&lt;mSurfacesFilter&gt;
&lt;bpStatisticsFilter mLowerThresholdEnable=&quot;true&quot; mLowerThresholdManual=&quot;true&quot; mLowerThresholdManualInitToAuto=&quot;false&quot; mLowerThresholdManualValue=&quot;40.1629&quot; mUpperThresholdEnable=&quot;false&quot; mUpperThresholdManual=&quot;false&quot; mUpperThresholdManualInitToAuto=&quot;false&quot; mUpperThresholdManualValue=&quot;1&quot; mSelectHigh=&quot;true&quot; mManualThreshold=&quot;true&quot; mManualThresholdValue=&quot;40.163&quot; mInitManualThresholdToAuto=&quot;false&quot;&gt;
  &lt;bpStatisticsValueType mName=&quot;Number of Voxels&quot; mUnit=&quot;&quot; mFactors=&quot;1&quot; mFactorName0=&quot;Image&quot; mFactorLevel0=&quot;Image 1&quot;/&gt;
&lt;/bpStatisticsFilter&gt;
&lt;/mSurfacesFilter&gt;
&lt;bpObjectTrackingAlgorithmParameters TrackAlgoName=&quot;Autoregressive Motion&quot; mFillGapEnable=&quot;false&quot; mReferenceFramesId=&quot;0&quot;&gt;
&lt;ObjectTrackingAlgorithmLinearAsignment MaxGapSize=&quot;3&quot; MaxDistance=&quot;-1&quot;/&gt;
&lt;/bpObjectTrackingAlgorithmParameters&gt;
&lt;mTrackFilter&gt;
&lt;bpStatisticsFilter mLowerThresholdEnable=&quot;true&quot; mLowerThresholdManual=&quot;true&quot; mLowerThresholdManualInitToAuto=&quot;false&quot; mLowerThresholdManualValue=&quot;2.5&quot; mUpperThresholdEnable=&quot;false&quot; mUpperThresholdManual=&quot;false&quot; mUpperThresholdManualInitToAuto=&quot;true&quot; mUpperThresholdManualValue=&quot;1&quot; mSelectHigh=&quot;true&quot; mManualThreshold=&quot;true&quot; mManualThresholdValue=&quot;2.500&quot; mInitManualThresholdToAuto=&quot;false&quot;&gt;
  &lt;bpStatisticsValueType mName=&quot;Track Duration Steps&quot; mUnit=&quot;&quot; mFactors=&quot;0&quot;/&gt;
&lt;/bpStatisticsFilter&gt;
&lt;/mTrackFilter&gt;
&lt;mSurfacesClassificationParameters mCategory=&quot;Surface&quot;/&gt;
&lt;mSurfacesEventParameters mCategory=&quot;Surface&quot;/&gt;
&lt;/bpSurfacesCreationParameters&gt;
</CreationParamters>
  </Object>
  <Object Name="Eagle+Rhea+Flamingo">
    <Type>MegaSurfaces</Type>
    <Id>700012</Id>
    <CreatorName>Surpass</CreatorName>
    <CreationParamters>&lt;bpSurfacesCreationParameters mFormatVersion=&quot;9.7&quot; mEnableRegionOfInterest=&quot;true&quot; mProcessEntireImage=&quot;false&quot; mEnableRegionGrowing=&quot;false&quot; mEnableTracking=&quot;false&quot; mEnableClassify=&quot;false&quot; mSourceImageIndex=&quot;0&quot; mSourceChannelIndex=&quot;6&quot; mEnableSmooth=&quot;true&quot; mSurfaceGrainSize=&quot;0.0793654&quot; mEnableEliminateBackground=&quot;false&quot; mDiameterOfLargestSphere=&quot;0.29762&quot; mEnableAutomaticThreshold=&quot;false&quot; mManualThresholdValue=&quot;5282.03&quot; mActiveThreshold=&quot;true&quot; mEnableAutomaticThresholdB=&quot;true&quot; mManualThresholdValueB=&quot;31970.2&quot; mActiveThresholdB=&quot;false&quot; mRegionGrowingEstimatedDiameter=&quot;0.396827&quot; mRegionGrowingBackgroundSubtraction=&quot;true&quot; mEnableShortestDistance=&quot;false&quot; mSurfacesBaseColor=&quot;1 1 1&quot; mTrackBaseColor=&quot;1 1 1&quot;&gt;
&lt;bpRegionOfInterestContainer&gt;
&lt;bpRegionOfInterest mMinXYZ=&quot;183 71 0&quot; mMaxXYZ=&quot;259 158 26&quot; mMinT=&quot;0&quot; mMaxT=&quot;0&quot; mName=&quot;Region of Interest 1&quot; mActive=&quot;true&quot; mSelected=&quot;false&quot;/&gt;
&lt;/bpRegionOfInterestContainer&gt;
&lt;mRegionGrowingFilter&gt;
&lt;bpStatisticsFilter mLowerThresholdEnable=&quot;true&quot; mLowerThresholdManual=&quot;false&quot; mLowerThresholdManualInitToAuto=&quot;true&quot; mLowerThresholdManualValue=&quot;0&quot; mUpperThresholdEnable=&quot;false&quot; mUpperThresholdManual=&quot;false&quot; mUpperThresholdManualInitToAuto=&quot;true&quot; mUpperThresholdManualValue=&quot;1&quot; mSelectHigh=&quot;true&quot; mManualThreshold=&quot;false&quot; mManualThresholdValue=&quot;0.000&quot; mInitManualThresholdToAuto=&quot;true&quot;&gt;
  &lt;bpStatisticsValueType mName=&quot;Quality&quot; mUnit=&quot;&quot; mFactors=&quot;0&quot;/&gt;
&lt;/bpStatisticsFilter&gt;
&lt;/mRegionGrowingFilter&gt;
&lt;mSurfacesFilter&gt;
&lt;bpStatisticsFilter mLowerThresholdEnable=&quot;true&quot; mLowerThresholdManual=&quot;true&quot; mLowerThresholdManualInitToAuto=&quot;false&quot; mLowerThresholdManualValue=&quot;10&quot; mUpperThresholdEnable=&quot;false&quot; mUpperThresholdManual=&quot;false&quot; mUpperThresholdManualInitToAuto=&quot;false&quot; mUpperThresholdManualValue=&quot;1&quot; mSelectHigh=&quot;true&quot; mManualThreshold=&quot;true&quot; mManualThresholdValue=&quot;10.000&quot; mInitManualThresholdToAuto=&quot;false&quot;&gt;
  &lt;bpStatisticsValueType mName=&quot;Number of Voxels&quot; mUnit=&quot;&quot; mFactors=&quot;1&quot; mFactorName0=&quot;Image&quot; mFactorLevel0=&quot;Image 1&quot;/&gt;
&lt;/bpStatisticsFilter&gt;
&lt;/mSurfacesFilter&gt;
&lt;bpObjectTrackingAlgorithmParameters TrackAlgoName=&quot;Autoregressive Motion&quot; mFillGapEnable=&quot;false&quot; mReferenceFramesId=&quot;0&quot;&gt;
&lt;ObjectTrackingAlgorithmLinearAsignment MaxGapSize=&quot;3&quot; MaxDistance=&quot;-1&quot;/&gt;
&lt;/bpObjectTrackingAlgorithmParameters&gt;
&lt;mTrackFilter&gt;
&lt;bpStatisticsFilter mLowerThresholdEnable=&quot;true&quot; mLowerThresholdManual=&quot;true&quot; mLowerThresholdManualInitToAuto=&quot;false&quot; mLowerThresholdManualValue=&quot;2.5&quot; mUpperThresholdEnable=&quot;false&quot; mUpperThresholdManual=&quot;false&quot; mUpperThresholdManualInitToAuto=&quot;true&quot; mUpperThresholdManualValue=&quot;1&quot; mSelectHigh=&quot;true&quot; mManualThreshold=&quot;true&quot; mManualThresholdValue=&quot;2.500&quot; mInitManualThresholdToAuto=&quot;false&quot;&gt;
  &lt;bpStatisticsValueType mName=&quot;Track Duration Steps&quot; mUnit=&quot;&quot; mFactors=&quot;0&quot;/&gt;
&lt;/bpStatisticsFilter&gt;
&lt;/mTrackFilter&gt;
&lt;mSurfacesClassificationParameters mCategory=&quot;Surface&quot;/&gt;
&lt;mSurfacesEventParameters mCategory=&quot;Surface&quot;/&gt;
&lt;/bpSurfacesCreationParameters&gt;
</CreationParamters>
  </Object>
  </Objects>
</MetaData>
