# Supplementary material for: Image analysis workflows to reveal the spatial organization of cell nuclei and chromosomes
Source: Nucleus. 2022 Nov 29;13(1):277–99. doi: 10.1080/19491034.2022.2144013 (PMC9754023; doi:10.1080/19491034.2022.2144013)
Supplement: Supplemental Material [file KNCL_A_2144013_SM9221.zip › Supplemental File 5 Text and Table/Supplemental File 5 - Text_and_Table/Workflow 5-Table.xlsx]

## Sheet: Workflow5_Figure 5
Step	Name	Imaris Function	Parameters for demo image	Tips and troubleshooting for other images
Step 1	Signal intensity adjustment	Display Adjustment	● Use sliders to adapt manually signal intensities of all channels ● Adjust the channels' colors
Step 2	Chromosome and FISH signal segmentation	Surface	● Create first DNA (whole chromosome) surface ● Set ‘Surface Detail’ to 0.1. ● After chromosome surface creation, use the DNA channel to mask all other channels; set voxel outside to '0.00' ● Use all other masked channels to create their surfaces
Step 2.1	Chromosome segmentation	Automated surface creation	● Select DAPI channel ● Deactivate the options 'Classify Surfaces'and 'Object-Object Statistics' ● Use 'Absolute Intensiy' for 'Thresholding' ● Set 'surface detail' to 0.1 to get a smoother surface ● Use the Threshold slider to adapt the surface to the transparent DAPI signal ● Remove background objects by size ● Finalize the surface rendering
Step 2.2	Channel masking	Mask function in the Surface, Edit tool	● Select the chromosome (DAPI) surface created in step 2.1 ● In the Edit tool, select 'Mask All ...' ● Select the first next channel (FISH probe) ● Untick the option 'Duplicate Channel' (!attention, by doing this, you will modify the original channel! Save the image as a new file after this step so that you keep your original file; if you keep the option activated, however, this will duplicate th…
Step 2.3	FISH signal segmentation	Automated surface creation	● Repeat the details as for the DAPI chromosome segmentation. Do it manually for each color
Step 2.4	Labelling	Rename	● Rename each surface according to the probe's name. Make sure to use a consistent writing in all images to enable downstream grouping of the data for plotting ● Group all surfaces into one folder (easier export at later stage)
Step 3	3D movie generation	Animation	● An animation is composed of key frames selected by the users, the software interpolates between them ● Chose the desired key frames (view modes) with or without different channels and surfaces activated ● Apply 'Add'. This creates a landmark frame in the animation ● Repeat it to cover the desired motion ● For introducing a full vertial or horizontal rotation, use the corresponding option ● Chec…
Step 4	Select volume statistics	Statistics	● Chose the statistics of interest to be exported in the 'Preferences' / Statistics / Surface - Note: we recommend to deselect all and reselect only those of interest
Step 5	Data export for customised analysis	Statistics	● Make sure that the objects have a consistent name throughout the images (mind capitals, space and hyphens) ● Select the folder containing all objects ● Export via 'Export All Statistics', this creates a .csv file
Step 6	Data vizualisation	Vantage	● Select the 'Plot Type' (1D for Box Plot), the objects and variable to plot ● Arrange the order of the objects on the graph via ‘Surpass Objects and Labels’. ● Chose the background color (black/white) using the option 'Print color' ● Take a snapshot ● Note: for plotting the data of several images together, select the images in Arena, chose the option 'Add New plot'; this will automatically plot …
