# Supplementary material for: Image analysis workflows to reveal the spatial organization of cell nuclei and chromosomes
Source: Nucleus. 2022 Nov 29;13(1):277–99. doi: 10.1080/19491034.2022.2144013 (PMC9754023; doi:10.1080/19491034.2022.2144013)
Supplement: Supplemental Material [file KNCL_A_2144013_SM9221.zip › Supplemental File 6 Text and Table/Supplemental File 6 - Text_and_Table/.imaris_cache/image6a_type I.ims/meta_0.xml]

<?xml version = "1.0" encoding = "UTF-8"?>
<MetaData>
  <NumberOfImages>1</NumberOfImages>
  <Image mIndex="0">
    <BaseFileConverter>ImarisConvert</BaseFileConverter>
    <BaseDescription>Bitplane: Imaris 5.5</BaseDescription>
    <BaseDimension>2033 954 58 4 1</BaseDimension>
    <BaseFileExtension>ims</BaseFileExtension>
    <BaseNumberOfDataSets>1</BaseNumberOfDataSets>
    <BaseHasSettings>true</BaseHasSettings>
    <BaseForcedVoxelSize>0.000 0.000 0.000</BaseForcedVoxelSize>
    <ImplSeriesConfigurable>false</ImplSeriesConfigurable>
    <ImplActiveDataSetIndex>0</ImplActiveDataSetIndex>
    <ImplActiveResolutionLevel>0</ImplActiveResolutionLevel>
    <ImplDataBlockNumberOfVoxels>524288</ImplDataBlockNumberOfVoxels>
    <ImplDataBlockSizeV>256 64 32 1 1</ImplDataBlockSizeV>
    <ImplDataSizeV>2033 954 58 4 1</ImplDataSizeV>
    <ImplDataType>UInt16</ImplDataType>
    <ImplDimensionSequence>0 1 2 3 4</ImplDimensionSequence>
    <ImplExtendMax>132.112 61.978 -119.765</ImplExtendMax>
    <ImplExtendMin>-0.032 -0.032 -131.365</ImplExtendMin>
    <ImplMergeImages>false</ImplMergeImages>
    <ImplNumberOfDataBlocks>960</ImplNumberOfDataBlocks>
    <ImplNumberOfDataSets>1</ImplNumberOfDataSets>
    <ImplNumberOfResolutions>5</ImplNumberOfResolutions>
    <ImplReaderDescription>Bitplane: Imaris 5.5</ImplReaderDescription>
    <ImplReaderExtension>ims</ImplReaderExtension>
    <ImplNaNCheckStatus>false</ImplNaNCheckStatus>
    <ImplParameters><![CDATA[[Channel 0]
Name = cDAPI
[Channel 1]
Name = cGFP
[Channel 2]
Name = cRFP_2
[Channel 3]
Name = cCy5_2
[Image]
DataType = UInt16
Description = (description not specified)
ExtMax0 = 132.112
ExtMax1 = 61.9775
ExtMax2 = -119.765
ExtMin0 = -0.0325
ExtMin1 = -0.0325
ExtMin2 = -131.365
Filename = D:/KineticImageDisk/Veronika Kapu//DescriptorBlock1277.kinetic
LensPower = 
ManufactorModel = 
ManufactorString = Andor
ManufactorType = 
MicroscopeModality = 
Name = 8_EMB_CenH3_C_T_4C_100x_02
NumberOfChannels = 4
NumericalAperture = 
OriginalFormat = Andor: iQ ImageDisk
OriginalFormatFileIOVersion = ImarisFileIO x64 9.2.1
RecordingDate = 2021-11-12 07:49:14.000
ResampleDimensionX = true
ResampleDimensionY = true
ResampleDimensionZ = true
Unit = um
X = 2033
Y = 954
Z = 58
[ImarisDataSet]
Creator = Imaris x64
NumberOfImages = 1
Version = 9.7
[Log]
Entries = 0
]]>
</ImplParameters>
    <ImplSeriesFileValid>false</ImplSeriesFileValid>
  </Image>
  <Objects>
  <Object Name="CEN">
    <Type>Spots</Type>
    <Id>200001</Id>
    <CreatorName>Surpass</CreatorName>
    <CreationParamters>&lt;bpPointsCreationParameters mFormatVersion=&quot;9.7&quot; mEnableRegionOfInterest=&quot;true&quot; mEnableRegionGrowing=&quot;false&quot; mEnableTracking=&quot;false&quot; mEnableClassify=&quot;true&quot; mProcessEntireImage=&quot;false&quot; mSourceImageIndex=&quot;0&quot; mSourceChannelIndex=&quot;2&quot; mEstimatedDiameter=&quot;1.100000 1.100000 1.100000&quot; mBackgroundSubtraction=&quot;true&quot; mRegionGrowingType=&quot;eLocalContrast&quot; mRegionGrowingAutomaticTreshold=&quot;true&quot; mRegionGrowingManualThreshold=&quot;0&quot; mRegionGrowingDiameter=&quot;eDiameterFromVolume&quot; mCreateRegionChannel=&quot;false&quot; mEnableShortestDistance=&quot;true&quot; mSpotBaseColor=&quot;1 1 1&quot; mTrackBaseColor=&quot;1 1 1&quot;&gt;
&lt;bpRegionOfInterestContainer&gt;
&lt;bpRegionOfInterest mMinXYZ=&quot;764 320 0&quot; mMaxXYZ=&quot;1072 654 57&quot; mMinT=&quot;0&quot; mMaxT=&quot;0&quot; mName=&quot;Region of Interest 1&quot; mActive=&quot;true&quot; mSelected=&quot;false&quot;/&gt;
&lt;/bpRegionOfInterestContainer&gt;
&lt;mSpotFilter&gt;
&lt;bpStatisticsFilter mLowerThresholdEnable=&quot;true&quot; mLowerThresholdManual=&quot;true&quot; mLowerThresholdManualInitToAuto=&quot;false&quot; mLowerThresholdManualValue=&quot;26.9184&quot; mUpperThresholdEnable=&quot;false&quot; mUpperThresholdManual=&quot;false&quot; mUpperThresholdManualInitToAuto=&quot;false&quot; mUpperThresholdManualValue=&quot;1&quot; mSelectHigh=&quot;true&quot; mManualThreshold=&quot;true&quot; mManualThresholdValue=&quot;26.918&quot; mInitManualThresholdToAuto=&quot;false&quot;&gt;
  &lt;bpStatisticsValueType mName=&quot;Quality&quot; mUnit=&quot;&quot; mFactors=&quot;0&quot;/&gt;
&lt;/bpStatisticsFilter&gt;
&lt;/mSpotFilter&gt;
&lt;bpObjectTrackingAlgorithmParameters TrackAlgoName=&quot;Autoregressive Motion&quot; mFillGapEnable=&quot;false&quot; mReferenceFramesId=&quot;0&quot;&gt;
&lt;ObjectTrackingAlgorithmLinearAsignment MaxGapSize=&quot;3&quot; MaxDistance=&quot;-1&quot;/&gt;
&lt;/bpObjectTrackingAlgorithmParameters&gt;
&lt;mTrackFilter&gt;
&lt;bpStatisticsFilter mLowerThresholdEnable=&quot;true&quot; mLowerThresholdManual=&quot;true&quot; mLowerThresholdManualInitToAuto=&quot;false&quot; mLowerThresholdManualValue=&quot;2.5&quot; mUpperThresholdEnable=&quot;false&quot; mUpperThresholdManual=&quot;false&quot; mUpperThresholdManualInitToAuto=&quot;true&quot; mUpperThresholdManualValue=&quot;1&quot; mSelectHigh=&quot;true&quot; mManualThreshold=&quot;true&quot; mManualThresholdValue=&quot;2.500&quot; mInitManualThresholdToAuto=&quot;false&quot;&gt;
  &lt;bpStatisticsValueType mName=&quot;Track Duration Steps&quot; mUnit=&quot;&quot; mFactors=&quot;0&quot;/&gt;
&lt;/bpStatisticsFilter&gt;
&lt;/mTrackFilter&gt;
&lt;mPointsClassificationParameters mCategory=&quot;Spot&quot;/&gt;
&lt;mPointsEventParameters mCategory=&quot;Spot&quot;/&gt;
&lt;/bpPointsCreationParameters&gt;
</CreationParamters>
  </Object>
  <Object Name="TEL">
    <Type>Spots</Type>
    <Id>200002</Id>
    <CreatorName>Surpass</CreatorName>
    <CreationParamters>&lt;bpPointsCreationParameters mFormatVersion=&quot;9.7&quot; mEnableRegionOfInterest=&quot;true&quot; mEnableRegionGrowing=&quot;false&quot; mEnableTracking=&quot;false&quot; mEnableClassify=&quot;true&quot; mProcessEntireImage=&quot;false&quot; mSourceImageIndex=&quot;0&quot; mSourceChannelIndex=&quot;3&quot; mEstimatedDiameter=&quot;0.400000 0.400000 0.400000&quot; mBackgroundSubtraction=&quot;true&quot; mRegionGrowingType=&quot;eLocalContrast&quot; mRegionGrowingAutomaticTreshold=&quot;true&quot; mRegionGrowingManualThreshold=&quot;0&quot; mRegionGrowingDiameter=&quot;eDiameterFromVolume&quot; mCreateRegionChannel=&quot;false&quot; mEnableShortestDistance=&quot;true&quot; mSpotBaseColor=&quot;1 1 1&quot; mTrackBaseColor=&quot;1 1 1&quot;&gt;
&lt;bpRegionOfInterestContainer&gt;
&lt;bpRegionOfInterest mMinXYZ=&quot;818 330 13&quot; mMaxXYZ=&quot;1029 621 57&quot; mMinT=&quot;0&quot; mMaxT=&quot;0&quot; mName=&quot;Region of Interest 1&quot; mActive=&quot;true&quot; mSelected=&quot;false&quot;/&gt;
&lt;/bpRegionOfInterestContainer&gt;
&lt;mSpotFilter&gt;
&lt;bpStatisticsFilter mLowerThresholdEnable=&quot;true&quot; mLowerThresholdManual=&quot;true&quot; mLowerThresholdManualInitToAuto=&quot;false&quot; mLowerThresholdManualValue=&quot;25.866&quot; mUpperThresholdEnable=&quot;false&quot; mUpperThresholdManual=&quot;false&quot; mUpperThresholdManualInitToAuto=&quot;false&quot; mUpperThresholdManualValue=&quot;1&quot; mSelectHigh=&quot;true&quot; mManualThreshold=&quot;true&quot; mManualThresholdValue=&quot;25.866&quot; mInitManualThresholdToAuto=&quot;false&quot;&gt;
  &lt;bpStatisticsValueType mName=&quot;Quality&quot; mUnit=&quot;&quot; mFactors=&quot;0&quot;/&gt;
&lt;/bpStatisticsFilter&gt;
&lt;/mSpotFilter&gt;
&lt;bpObjectTrackingAlgorithmParameters TrackAlgoName=&quot;Autoregressive Motion&quot; mFillGapEnable=&quot;false&quot; mReferenceFramesId=&quot;0&quot;&gt;
&lt;ObjectTrackingAlgorithmLinearAsignment MaxGapSize=&quot;3&quot; MaxDistance=&quot;-1&quot;/&gt;
&lt;/bpObjectTrackingAlgorithmParameters&gt;
&lt;mTrackFilter&gt;
&lt;bpStatisticsFilter mLowerThresholdEnable=&quot;true&quot; mLowerThresholdManual=&quot;true&quot; mLowerThresholdManualInitToAuto=&quot;false&quot; mLowerThresholdManualValue=&quot;2.5&quot; mUpperThresholdEnable=&quot;false&quot; mUpperThresholdManual=&quot;false&quot; mUpperThresholdManualInitToAuto=&quot;true&quot; mUpperThresholdManualValue=&quot;1&quot; mSelectHigh=&quot;true&quot; mManualThreshold=&quot;true&quot; mManualThresholdValue=&quot;2.500&quot; mInitManualThresholdToAuto=&quot;false&quot;&gt;
  &lt;bpStatisticsValueType mName=&quot;Track Duration Steps&quot; mUnit=&quot;&quot; mFactors=&quot;0&quot;/&gt;
&lt;/bpStatisticsFilter&gt;
&lt;/mTrackFilter&gt;
&lt;mPointsClassificationParameters mCategory=&quot;Spot&quot;/&gt;
&lt;mPointsEventParameters mCategory=&quot;Spot&quot;/&gt;
&lt;/bpPointsCreationParameters&gt;
</CreationParamters>
  </Object>
  <Object Name="DAPI">
    <Type>MegaSurfaces</Type>
    <Id>700001</Id>
    <CreatorName>Surpass</CreatorName>
    <CreationParamters>&lt;bpSurfacesCreationParameters mFormatVersion=&quot;9.7&quot; mEnableRegionOfInterest=&quot;true&quot; mProcessEntireImage=&quot;false&quot; mEnableRegionGrowing=&quot;false&quot; mEnableTracking=&quot;false&quot; mEnableClassify=&quot;true&quot; mSourceImageIndex=&quot;0&quot; mSourceChannelIndex=&quot;0&quot; mEnableSmooth=&quot;true&quot; mSurfaceGrainSize=&quot;0.13&quot; mEnableEliminateBackground=&quot;false&quot; mDiameterOfLargestSphere=&quot;0.487498&quot; mEnableAutomaticThreshold=&quot;false&quot; mManualThresholdValue=&quot;2021.65&quot; mActiveThreshold=&quot;true&quot; mEnableAutomaticThresholdB=&quot;true&quot; mManualThresholdValueB=&quot;4486.75&quot; mActiveThresholdB=&quot;false&quot; mRegionGrowingEstimatedDiameter=&quot;0.649998&quot; mRegionGrowingBackgroundSubtraction=&quot;true&quot; mEnableShortestDistance=&quot;true&quot; mSurfacesBaseColor=&quot;1 1 1&quot; mTrackBaseColor=&quot;1 1 1&quot;&gt;
&lt;bpRegionOfInterestContainer&gt;
&lt;bpRegionOfInterest mMinXYZ=&quot;773 344 0&quot; mMaxXYZ=&quot;1083 594 57&quot; mMinT=&quot;0&quot; mMaxT=&quot;0&quot; mName=&quot;Region of Interest 1&quot; mActive=&quot;true&quot; mSelected=&quot;false&quot;/&gt;
&lt;/bpRegionOfInterestContainer&gt;
&lt;mRegionGrowingFilter&gt;
&lt;bpStatisticsFilter mLowerThresholdEnable=&quot;true&quot; mLowerThresholdManual=&quot;false&quot; mLowerThresholdManualInitToAuto=&quot;true&quot; mLowerThresholdManualValue=&quot;0&quot; mUpperThresholdEnable=&quot;false&quot; mUpperThresholdManual=&quot;false&quot; mUpperThresholdManualInitToAuto=&quot;true&quot; mUpperThresholdManualValue=&quot;1&quot; mSelectHigh=&quot;true&quot; mManualThreshold=&quot;false&quot; mManualThresholdValue=&quot;0.000&quot; mInitManualThresholdToAuto=&quot;true&quot;&gt;
  &lt;bpStatisticsValueType mName=&quot;Quality&quot; mUnit=&quot;&quot; mFactors=&quot;0&quot;/&gt;
&lt;/bpStatisticsFilter&gt;
&lt;/mRegionGrowingFilter&gt;
&lt;mSurfacesFilter&gt;
&lt;bpStatisticsFilter mLowerThresholdEnable=&quot;true&quot; mLowerThresholdManual=&quot;true&quot; mLowerThresholdManualInitToAuto=&quot;false&quot; mLowerThresholdManualValue=&quot;10&quot; mUpperThresholdEnable=&quot;false&quot; mUpperThresholdManual=&quot;false&quot; mUpperThresholdManualInitToAuto=&quot;false&quot; mUpperThresholdManualValue=&quot;1&quot; mSelectHigh=&quot;true&quot; mManualThreshold=&quot;true&quot; mManualThresholdValue=&quot;10.000&quot; mInitManualThresholdToAuto=&quot;false&quot;&gt;
  &lt;bpStatisticsValueType mName=&quot;Number of Voxels&quot; mUnit=&quot;&quot; mFactors=&quot;1&quot; mFactorName0=&quot;Image&quot; mFactorLevel0=&quot;Image 1&quot;/&gt;
&lt;/bpStatisticsFilter&gt;
&lt;/mSurfacesFilter&gt;
&lt;bpObjectTrackingAlgorithmParameters TrackAlgoName=&quot;Autoregressive Motion&quot; mFillGapEnable=&quot;false&quot; mReferenceFramesId=&quot;0&quot;&gt;
&lt;ObjectTrackingAlgorithmLinearAsignment MaxGapSize=&quot;3&quot; MaxDistance=&quot;-1&quot;/&gt;
&lt;/bpObjectTrackingAlgorithmParameters&gt;
&lt;mTrackFilter&gt;
&lt;bpStatisticsFilter mLowerThresholdEnable=&quot;true&quot; mLowerThresholdManual=&quot;true&quot; mLowerThresholdManualInitToAuto=&quot;false&quot; mLowerThresholdManualValue=&quot;2.5&quot; mUpperThresholdEnable=&quot;false&quot; mUpperThresholdManual=&quot;false&quot; mUpperThresholdManualInitToAuto=&quot;true&quot; mUpperThresholdManualValue=&quot;1&quot; mSelectHigh=&quot;true&quot; mManualThreshold=&quot;true&quot; mManualThresholdValue=&quot;2.500&quot; mInitManualThresholdToAuto=&quot;false&quot;&gt;
  &lt;bpStatisticsValueType mName=&quot;Track Duration Steps&quot; mUnit=&quot;&quot; mFactors=&quot;0&quot;/&gt;
&lt;/bpStatisticsFilter&gt;
&lt;/mTrackFilter&gt;
&lt;mSurfacesClassificationParameters mCategory=&quot;Surface&quot;/&gt;
&lt;mSurfacesEventParameters mCategory=&quot;Surface&quot;/&gt;
&lt;/bpSurfacesCreationParameters&gt;
</CreationParamters>
  </Object>
  </Objects>
</MetaData>
