# Supplementary material for: Image analysis workflows to reveal the spatial organization of cell nuclei and chromosomes
Source: Nucleus. 2022 Nov 29;13(1):277–99. doi: 10.1080/19491034.2022.2144013 (PMC9754023; doi:10.1080/19491034.2022.2144013)
Supplement: Supplemental Material [file KNCL_A_2144013_SM9221.zip › Supplemental File 6 Text and Table/Supplemental File 6 - Text_and_Table/.imaris_cache/image6b.ims/info.xml]

<FileInfo><timestamp value="2022-02-25T13-28-28.000"/><filesize value="32239520"/></FileInfo>
