# Supplementary material for: Image analysis workflows to reveal the spatial organization of cell nuclei and chromosomes
Source: Nucleus. 2022 Nov 29;13(1):277–99. doi: 10.1080/19491034.2022.2144013 (PMC9754023; doi:10.1080/19491034.2022.2144013)
Supplement: Supplemental Material [file KNCL_A_2144013_SM9221.zip › Supplemental File 6 Text and Table/Supplemental File 6 - Text_and_Table/Workflow 6-Table.xlsx]

## Sheet: 6a
Step	Name	Imaris Function	Parameters for demo image	Tips and troubleshooting for other images
Step 1	Centromeres and telomeres segmentation	Spots,automatic		● To convert all signals to spots, the threshold for ‘quality’ has to be adjusted manually by moving the slider position. ● To verify the quality of segmentation, rotate the object and control if all weak signals were converted to spots.
Step 1a	Centromeric signals segmentation (channel Ch=1, magenta)		● click ‘object-object statistics' ●click 'segment only a region of interest' ● estimated XY diameter = 0.80 µm ● quality (intensity) threshold = user defined, 131 in this example ● solid spot texture with adjusted color according to RGB code
Step 1b	Telomeric signals segmentation (channel Ch=2, yellow)		● click ‘object-object statistics' ● click 'segment only a region of interest' ● estimated XY diameter = 0.30 µm ● quality (intensity) threshold = user defined, 74 in this example ● solid spot texture with adjusted color according to RGB code
Step 2	Nucleus segmentation	Surface, automatic	● mark ‘object-object statistics’ ● smoothing factor = 0.130 um ● 'absolute intensity’,threshold = user defined, 1247 in this example ● transparent surface texture with adjusted color according to RGB code	● For nucleus surface rendering 'absolute intensity’, threshold has to be adjusted manually by moving the slider position. ● To verify the quality of segmentation, rotate the object (nucleus) and control different sides. ● Check if spots are inside the nucleus surface.
Step 3	3D rendering	Clipping plane	● middle XY focal plane ● non-transparent surface texture, solid spots texture
Step 4	Export Data	Measurement points, Statistics	● In Main Menu/Edit/Preferences/Statistics select: - for Spots use ‘Shortest distance to spots’, ‘Shortest distance to surfaces’ , ‘Averaged distance to top 3, 5 or 9 neighbours’, ‘Distance to nearest neighbor’ - for Surface use ‘volume’ and 'diameter' ● group all objects into a single folder (Folder object, drag and drop spots and surfaces therein) ● select the folder, go to the Statistics Tab a…	Alternatively to the automatically measured x, y and z diameters of thenucleus surface, a manual diameter can be measured using the 'Measurement points' tool using the pair AB mode. Place the object in the folder with spots and surface, export the statistics
Step 5	Data exploration and visualisation	Vantage, third-party software (Excel, Dataviz)	● plot ready-to-go graphics using Vantage for one or several images (Arena/select images/New plot), e.g. 'Shortest distance to spot’ , 'Distance spots to the surface', 'Average distance to the 5 nearest neighbours’, 'Distance to nearest neighbor' ● export csv data to normalise and plot in third party software. Distances to spots and surface can be expressed relative to (ie divided by) the nucleus…

## Sheet: 6b
Step	Name	Imaris Function	Parameters for demo image	Tips and troubleshooting for other images
Pre-step 1	Deconvolution	ClearView		Deconvolution can be performed by different softwares, e.g. the Huygens software, ImageJ or Zeiss ZEN software.
Pre-step 2	Crop 3D	Crop 3D	Main menu /Edit/ 3D Crop: enter ranges of X, Y and Z coordinates or adjust the region of interest manually using the handles directly in the viewer.
Step 1	Nucleus segmentation	Surface, automatic	● mark ‘object-object statistics’ (Imaris 9.9) or 'shortest distance calculations' (Imaris 9.8 and earlier) ● smoothing factor = 0.450 um ● 'absolute intensity’,threshold = user defined, 11670 in this example ● transparent surface texture with adjusted color	If the nucleolus is visible (see workflow- text for explanations), use the ‘Surface – manual’ ● mark ‘object-object statistics’ ● skip automatic detection, detect manually ● Autofit preset: ‚Shape‘ set to medium smoothing and medium ‚Impact‘. ● draw the appropriate number of contours per nucleus and use the ‘Smoothed’ function. In more complex shapes or edgy surface, it is necessary to draw more …
Step 1b (optional)	3D masking	Surface, Mask	In case of background noise (FISH signals) outside the nucleus, use the Nucleus surface to mask them away before Step 2. For this: ● in the surface, open the Edit Tab ● select the option 'Mask All' ● unselect duplicate channel (or if you keep this option to duplicate the original channel, delete the redundant channels before data export) ● select the first FISH signal channel, set voxels outside …
Step 2	Telomeric signals segmentation	Surface, automatic	● Surface detail: 0,12 µm ● No background substraction ● Threshold (absolute intensity): 12287 ● Filtering step:objects with > 2.3 voxels	● If signals of telomeres, centromeres or rDNA are too close to each other and surfaces are touching, activate the function ‘Enable splitting objects’, measure the diameter of signals in the Slice view mode and enter the estimated value as seed point ● If signals (especially telomeric) show different size or intensities, it is better to segment them in two steps: create two separate surface objec…
Step 3	Centromeric signals segmentation	Surface, automatic	● Surface detail = 0,2 µm ● Threshold (absolute intensity): 19783 or defined by user to best capture of centromeric signals, 5 in this case.
Step 4	35S rDNA signals segmentation	Surface, automatic	● Surface detail = 0,25 µm ●Threshold (absolute intensity): 22557 or defined by user to best capture of rDNA signals, 1 in this case.
Step 5	Spots creations (Optional)	Spots	● select the relevant channels ● Estimated XY diameter = 0,3 µm for telomeres. ● Model PSF-elongation along Z-axis - estimated Z diameter = 0,58 µm for telomeres. ● Filter type = Quality, defined by user. ● No classification required for this demo image
Step 6	Data analysis	Statistics	● Choose the statistics of interest in main menu/Preferences/Statistics ● Check that all objects have consistent names throughout the files, uppercase and lowercase letters, spaces etc. ● Function ‘Object-Object statistic’ needs to active for all objects. ● group all objects into a single folder (Folder object, drag and drop spots and surfaces therein) ● select the folder, go to the Statistics Ta…
Step 7	Visualization	Vantage View Animation	●Creation of 1D or 2D plots and Video parameters defined by user. ‘Shortest distance to Surfaces’ measurements are chosen from the menu to create a 1D plot for centromeric and telomeric surfaces/spots. ● Create custom 3D animation using the corresponding tool
