# Supplementary material for: Image analysis workflows to reveal the spatial organization of cell nuclei and chromosomes
Source: Nucleus. 2022 Nov 29;13(1):277–99. doi: 10.1080/19491034.2022.2144013 (PMC9754023; doi:10.1080/19491034.2022.2144013)
Supplement: Supplemental Material [file KNCL_A_2144013_SM9221.zip › Supplemental File 7 Text and Table/Supplemental File 7 - Text_and_Table/Workflow 7-Table.xlsx]

## Sheet: Workflow 7
Step	Name	Imaris Function	Parameters for demo image	Tips and troubleshooting for other images
Step 1	Display adjustment	Volume, manual	● Switch from MIP mode to Blend ● Adjust Opacity, Min and Max signal intensities for all channels. Both cell walls and chromosomes are visible.
Step 2	3D cropping	3D crop, manual	● Crop the image by Edit/3D crop to reduce a 3D cell layer space and to focus onto the ROI	● xz and yz projection panels can help with a propper setting of ROI
Step 3	Centromeres segmentation	Surface, automatic	● Add a new 'Surface', define Ch=2 (magenta)	● If the surface is not sufficiently detailed, go back and decrease 'Surface detail' parameter
			● Surface detail = 0.2 um, Absolute intensity tresholding
			● Adjust Tresholding to visualize detail structure of centromeres (from 19.3 in this example)
			● Filtering step: 'Number of Voxels ' > 1.25e4 in this example
			● Change the 'Material' of rendered 'Surface' to transparent
Step 4	Cell wall segmentation	Surface, automatic	● Add new 'Surface', Ch=1 (cyan)	● If the surfaces of cell walls and chromosomes are toutching, use 'Split surfaces' option
			● Surface detail = 0.150 um, Absolute intensity tresholding
			● Adjust Tresholding to visualize detail structure of cell walls (from 37.3 in this example)
			● Adjust Filters 'Number of Voxels Img=1' (from 10.0 in this example)
			● Delete additionally rendered objects (parts of neighbouring cells) ● Keep or delete the chromosomes (optional)
Step 5 (optional)	Chromosomes rendering	Surface, automatic	● Select the Surface created at Step 4
			● Select the chromosome objects (ctrl+left mouse key)
			● In the Edit Tab, select 'Duplicate'- this create a new Surface - rename it
			● Delete the chromosomes in the former surface capturing primarily the cell wall
Step 6	Measurement lines	Measurement point
Step 6a	Chromosome axis (CHA) reference point	Measurement points 1, automatic	● Adjust primary adjustment for 'Measurement point 1' visualization, Line Mode is 'Polygon'. Setting in this example points shape 'Sphere', Point diameter 1.0, Line width 3.0 pixels, Labels properties 'Name' and 'Distance' active	● Alternativelly, 'Centre of Mass' plugin can be used for setting the middle point of each of the centromeric groups
			● Intersect with Ch=2 (magenta), Centre of object
			● Set a 'Measurement points' A-B to the centre of each of the centromeric surface rendered groups.
Step 6b	Cell elongation axis (CEA) reference point	Measurement points 2, manual	● Work in already set 'Measurement point 1', change the 'Intersect with Ch=2' to the 'Intersect with all visible channels', 'Surface of Object'	● The 'measurement point' C is set manually based on the known cell elongation direction
			● 'Left-mouse' click to add third 'Measurement point' C to the top part of the cell wall so B-C line is parallel with a Cell elongation axis
			● Adjust the position of C point
Step 7	Angle measurements	Measurement points, Statistics	● The angle at the 'Measurement points' can be displayed (Settings) or read in the Statistics Subtab (Detailed)
